# Supplementary material for: Passive acoustic sampling data of the Colección de Sonidos Ambientales Mauricio Álvarez-Rebolledo - Instituto Humboldt (IAvH-CSA) during 2018 and 2019 in Colombia
Source: Data Brief. 2020 Dec 11;34:106648. doi: 10.1016/j.dib.2020.106648 (PMC7758355; doi:10.1016/j.dib.2020.106648)
Supplement: Supplementary file 1 [file mmc1.xlsx]

## Sheet: Sheet1
id	type	institutionCode	eventID	parentEventID	samplingProtocol	sampleSizeValue	sampleSizeUnit	samplingEffort	eventDate	eventTime	habitat	eventRemarks	continent	waterBody	country	countryCode	stateProvince	county	municipality	locality	verbatimElevation	minimumElevationInMeters	maximumElevationInMeters	verbatimLatitude	verbatimLongitude	verbatimCoordinateSystem	verbatimSRS	decimalLatitude	decimalLongitude	geodeticDatum	id	type	format	identifier	created	creator
SB1Concordia1-2018-02-18_13-00.wav	Environmental sound	Instituto Humboldt (IAvH)	SB1Concordia1-2018-02-18_13-00.wav	SB1Concordia1	Passive Acoustic Sampling - ARBIMON recording	1	minute	1-minute recording every 10 minutes	2018-02-18	13:00:00	Subtropical moist forest	Proyecto: SantanderBio1. Muestreo coordinado por: Orlando Acevedo-Charry	SA	Concordia stream	Colombia	CO	Santander	El Carmen de Chucurí	Cascajales	Estribaciones de la Serranía de los Yariguíes - La Belleza - Concordia1	779	775	800	6.55836	-73.5772	Decimal coordinates	WGS84	6.55836	-73.5772	WGS84	SB1Concordia1-2018-02-18_13-00.wav	Environmental sound	.wav	http://colecciones.humboldt.org.co/rec/sonidos/publicaciones/MAP/OAC/1-Yariguies/Concordia1/SB1Concordia1-2018-02-18_13-00.wav	2018-02-18	Orlando Acevedo-Charry
SB1Concordia1-2018-02-18_13-10.wav	Environmental sound	Instituto Humboldt (IAvH)	SB1Concordia1-2018-02-18_13-10.wav	SB1Concordia1	Passive Acoustic Sampling - ARBIMON recording	1	minute	1-minute recording every 10 minutes	2018-02-18	13:10:00	Subtropical moist forest	Proyecto: SantanderBio1. Muestreo coordinado por: Orlando Acevedo-Charry	SA	Concordia stream	Colombia	CO	Santander	El Carmen de Chucurí	Cascajales	Estribaciones de la Serranía de los Yariguíes - La Belleza - Concordia1	779	775	800	6.55836	-73.5772	Decimal coordinates	WGS84	6.55836	-73.5772	WGS84	SB1Concordia1-2018-02-18_13-10.wav	Environmental sound	.wav	http://colecciones.humboldt.org.co/rec/sonidos/publicaciones/MAP/OAC/1-Yariguies/Concordia1/SB1Concordia1-2018-02-18_13-10.wav	2018-02-18	Orlando Acevedo-Charry
SB1Concordia1-2018-02-18_13-20.wav	Environmental sound	Instituto Humboldt (IAvH)	SB1Concordia1-2018-02-18_13-20.wav	SB1Concordia1	Passive Acoustic Sampling - ARBIMON recording	1	minute	1-minute recording every 10 minutes	2018-02-18	13:20:00	Subtropical moist forest	Proyecto: SantanderBio1. Muestreo coordinado por: Orlando Acevedo-Charry	SA	Concordia stream	Colombia	CO	Santander	El Carmen de Chucurí	Cascajales	Estribaciones de la Serranía de los Yariguíes - La Belleza - Concordia1	779	775	800	6.55836	-73.5772	Decimal coordinates	WGS84	6.55836	-73.5772	WGS84	SB1Concordia1-2018-02-18_13-20.wav	Environmental sound	.wav	http://colecciones.humboldt.org.co/rec/sonidos/publicaciones/MAP/OAC/1-Yariguies/Concordia1/SB1Concordia1-2018-02-18_13-20.wav	2018-02-18	Orlando Acevedo-Charry
SB1Concordia2-2018-02-18_13-20.wav	Environmental sound	Instituto Humboldt (IAvH)	SB1Concordia2-2018-02-18_13-20.wav	SB1Concordia2	Passive Acoustic Sampling - ARBIMON recording	1	minute	1-minute recording every 10 minutes	2018-02-18	13:20:00	Subtropical moist forest	Proyecto: SantanderBio1. Muestreo coordinado por: Orlando Acevedo-Charry	SA	Concordia stream	Colombia	CO	Santander	El Carmen de Chucurí	Cascajales	Estribaciones de la Serranía de los Yariguíes - La Belleza - Concordia2	799	775	800	6.55692	-73.5779	Decimal coordinates	WGS84	6.55692	-73.5779	WGS84	SB1Concordia2-2018-02-18_13-20.wav	Environmental sound	.wav	http://colecciones.humboldt.org.co/rec/sonidos/publicaciones/MAP/OAC/1-Yariguies/Concordia2/SB1Concordia2-2018-02-18_13-20.wav	2018-02-18	Orlando Acevedo-Charry
SB1Concordia1-2018-02-18_13-30.wav	Environmental sound	Instituto Humboldt (IAvH)	SB1Concordia1-2018-02-18_13-30.wav	SB1Concordia1	Passive Acoustic Sampling - ARBIMON recording	1	minute	1-minute recording every 10 minutes	2018-02-18	13:30:00	Subtropical moist forest	Proyecto: SantanderBio1. Muestreo coordinado por: Orlando Acevedo-Charry	SA	Concordia stream	Colombia	CO	Santander	El Carmen de Chucurí	Cascajales	Estribaciones de la Serranía de los Yariguíes - La Belleza - Concordia1	779	775	800	6.55836	-73.5772	Decimal coordinates	WGS84	6.55836	-73.5772	WGS84	SB1Concordia1-2018-02-18_13-30.wav	Environmental sound	.wav	http://colecciones.humboldt.org.co/rec/sonidos/publicaciones/MAP/OAC/1-Yariguies/Concordia1/SB1Concordia1-2018-02-18_13-30.wav	2018-02-18	Orlando Acevedo-Charry
SB1Concordia2-2018-02-18_13-30.wav	Environmental sound	Instituto Humboldt (IAvH)	SB1Concordia2-2018-02-18_13-30.wav	SB1Concordia2	Passive Acoustic Sampling - ARBIMON recording	1	minute	1-minute recording every 10 minutes	2018-02-18	13:30:00	Subtropical moist forest	Proyecto: SantanderBio1. Muestreo coordinado por: Orlando Acevedo-Charry	SA	Concordia stream	Colombia	CO	Santander	El Carmen de Chucurí	Cascajales	Estribaciones de la Serranía de los Yariguíes - La Belleza - Concordia2	799	775	800	6.55692	-73.5779	Decimal coordinates	WGS84	6.55692	-73.5779	WGS84	SB1Concordia2-2018-02-18_13-30.wav	Environmental sound	.wav	http://colecciones.humboldt.org.co/rec/sonidos/publicaciones/MAP/OAC/1-Yariguies/Concordia2/SB1Concordia2-2018-02-18_13-30.wav	2018-02-18	Orlando Acevedo-Charry
SB1Concordia1-2018-02-18_13-40.wav	Environmental sound	Instituto Humboldt (IAvH)	SB1Concordia1-2018-02-18_13-40.wav	SB1Concordia1	Passive Acoustic Sampling - ARBIMON recording	1	minute	1-minute recording every 10 minutes	2018-02-18	13:40:00	Subtropical moist forest	Proyecto: SantanderBio1. Muestreo coordinado por: Orlando Acevedo-Charry	SA	Concordia stream	Colombia	CO	Santander	El Carmen de Chucurí	Cascajales	Estribaciones de la Serranía de los Yariguíes - La Belleza - Concordia1	779	775	800	6.55836	-73.5772	Decimal coordinates	WGS84	6.55836	-73.5772	WGS84	SB1Concordia1-2018-02-18_13-40.wav	Environmental sound	.wav	http://colecciones.humboldt.org.co/rec/sonidos/publicaciones/MAP/OAC/1-Yariguies/Concordia1/SB1Concordia1-2018-02-18_13-40.wav	2018-02-18	Orlando Acevedo-Charry
SB1Concordia2-2018-02-18_13-40.wav	Environmental sound	Instituto Humboldt (IAvH)	SB1Concordia2-2018-02-18_13-40.wav	SB1Concordia2	Passive Acoustic Sampling - ARBIMON recording	1	minute	1-minute recording every 10 minutes	2018-02-18	13:40:00	Subtropical moist forest	Proyecto: SantanderBio1. Muestreo coordinado por: Orlando Acevedo-Charry	SA	Concordia stream	Colombia	CO	Santander	El Carmen de Chucurí	Cascajales	Estribaciones de la Serranía de los Yariguíes - La Belleza - Concordia2	799	775	800	6.55692	-73.5779	Decimal coordinates	WGS84	6.55692	-73.5779	WGS84	SB1Concordia2-2018-02-18_13-40.wav	Environmental sound	.wav	http://colecciones.humboldt.org.co/rec/sonidos/publicaciones/MAP/OAC/1-Yariguies/Concordia2/SB1Concordia2-2018-02-18_13-40.wav	2018-02-18	Orlando Acevedo-Charry
SB1Concordia1-2018-02-18_13-50.wav	Environmental sound	Instituto Humboldt (IAvH)	SB1Concordia1-2018-02-18_13-50.wav	SB1Concordia1	Passive Acoustic Sampling - ARBIMON recording	1	minute	1-minute recording every 10 minutes	2018-02-18	13:50:00	Subtropical moist forest	Proyecto: SantanderBio1. Muestreo coordinado por: Orlando Acevedo-Charry	SA	Concordia stream	Colombia	CO	Santander	El Carmen de Chucurí	Cascajales	Estribaciones de la Serranía de los Yariguíes - La Belleza - Concordia1	779	775	800	6.55836	-73.5772	Decimal coordinates	WGS84	6.55836	-73.5772	WGS84	SB1Concordia1-2018-02-18_13-50.wav	Environmental sound	.wav	http://colecciones.humboldt.org.co/rec/sonidos/publicaciones/MAP/OAC/1-Yariguies/Concordia1/SB1Concordia1-2018-02-18_13-50.wav	2018-02-18	Orlando Acevedo-Charry
SB1Concordia2-2018-02-18_13-50.wav	Environmental sound	Instituto Humboldt (IAvH)	SB1Concordia2-2018-02-18_13-50.wav	SB1Concordia2	Passive Acoustic Sampling - ARBIMON recording	1	minute	1-minute recording every 10 minutes	2018-02-18	13:50:00	Subtropical moist forest	Proyecto: SantanderBio1. Muestreo coordinado por: Orlando Acevedo-Charry	SA	Concordia stream	Colombia	CO	Santander	El Carmen de Chucurí	Cascajales	Estribaciones de la Serranía de los Yariguíes - La Belleza - Concordia2	799	775	800	6.55692	-73.5779	Decimal coordinates	WGS84	6.55692	-73.5779	WGS84	SB1Concordia2-2018-02-18_13-50.wav	Environmental sound	.wav	http://colecciones.humboldt.org.co/rec/sonidos/publicaciones/MAP/OAC/1-Yariguies/Concordia2/SB1Concordia2-2018-02-18_13-50.wav	2018-02-18	Orlando Acevedo-Charry
SB1Concordia1-2018-02-18_14-00.wav	Environmental sound	Instituto Humboldt (IAvH)	SB1Concordia1-2018-02-18_14-00.wav	SB1Concordia1	Passive Acoustic Sampling - ARBIMON recording	1	minute	1-minute recording every 10 minutes	2018-02-18	14:00:00	Subtropical moist forest	Proyecto: SantanderBio1. Muestreo coordinado por: Orlando Acevedo-Charry	SA	Concordia stream	Colombia	CO	Santander	El Carmen de Chucurí	Cascajales	Estribaciones de la Serranía de los Yariguíes - La Belleza - Concordia1	779	775	800	6.55836	-73.5772	Decimal coordinates	WGS84	6.55836	-73.5772	WGS84	SB1Concordia1-2018-02-18_14-00.wav	Environmental sound	.wav	http://colecciones.humboldt.org.co/rec/sonidos/publicaciones/MAP/OAC/1-Yariguies/Concordia1/SB1Concordia1-2018-02-18_14-00.wav	2018-02-18	Orlando Acevedo-Charry
SB1Concordia2-2018-02-18_14-00.wav	Environmental sound	Instituto Humboldt (IAvH)	SB1Concordia2-2018-02-18_14-00.wav	SB1Concordia2	Passive Acoustic Sampling - ARBIMON recording	1	minute	1-minute recording every 10 minutes	2018-02-18	14:00:00	Subtropical moist forest	Proyecto: SantanderBio1. Muestreo coordinado por: Orlando Acevedo-Charry	SA	Concordia stream	Colombia	CO	Santander	El Carmen de Chucurí	Cascajales	Estribaciones de la Serranía de los Yariguíes - La Belleza - Concordia2	799	775	800	6.55692	-73.5779	Decimal coordinates	WGS84	6.55692	-73.5779	WGS84	SB1Concordia2-2018-02-18_14-00.wav	Environmental sound	.wav	http://colecciones.humboldt.org.co/rec/sonidos/publicaciones/MAP/OAC/1-Yariguies/Concordia2/SB1Concordia2-2018-02-18_14-00.wav	2018-02-18	Orlando Acevedo-Charry
SB1Concordia1-2018-02-18_14-10.wav	Environmental sound	Instituto Humboldt (IAvH)	SB1Concordia1-2018-02-18_14-10.wav	SB1Concordia1	Passive Acoustic Sampling - ARBIMON recording	1	minute	1-minute recording every 10 minutes	2018-02-18	14:10:00	Subtropical moist forest	Proyecto: SantanderBio1. Muestreo coordinado por: Orlando Acevedo-Charry	SA	Concordia stream	Colombia	CO	Santander	El Carmen de Chucurí	Cascajales	Estribaciones de la Serranía de los Yariguíes - La Belleza - Concordia1	779	775	800	6.55836	-73.5772	Decimal coordinates	WGS84	6.55836	-73.5772	WGS84	SB1Concordia1-2018-02-18_14-10.wav	Environmental sound	.wav	http://colecciones.humboldt.org.co/rec/sonidos/publicaciones/MAP/OAC/1-Yariguies/Concordia1/SB1Concordia1-2018-02-18_14-10.wav	2018-02-18	Orlando Acevedo-Charry
SB1Concordia2-2018-02-18_14-10.wav	Environmental sound	Instituto Humboldt (IAvH)	SB1Concordia2-2018-02-18_14-10.wav	SB1Concordia2	Passive Acoustic Sampling - ARBIMON recording	1	minute	1-minute recording every 10 minutes	2018-02-18	14:10:00	Subtropical moist forest	Proyecto: SantanderBio1. Muestreo coordinado por: Orlando Acevedo-Charry	SA	Concordia stream	Colombia	CO	Santander	El Carmen de Chucurí	Cascajales	Estribaciones de la Serranía de los Yariguíes - La Belleza - Concordia2	799	775	800	6.55692	-73.5779	Decimal coordinates	WGS84	6.55692	-73.5779	WGS84	SB1Concordia2-2018-02-18_14-10.wav	Environmental sound	.wav	http://colecciones.humboldt.org.co/rec/sonidos/publicaciones/MAP/OAC/1-Yariguies/Concordia2/SB1Concordia2-2018-02-18_14-10.wav	2018-02-18	Orlando Acevedo-Charry
SB1Concordia1-2018-02-18_14-20.wav	Environmental sound	Instituto Humboldt (IAvH)	SB1Concordia1-2018-02-18_14-20.wav	SB1Concordia1	Passive Acoustic Sampling - ARBIMON recording	1	minute	1-minute recording every 10 minutes	2018-02-18	14:20:00	Subtropical moist forest	Proyecto: SantanderBio1. Muestreo coordinado por: Orlando Acevedo-Charry	SA	Concordia stream	Colombia	CO	Santander	El Carmen de Chucurí	Cascajales	Estribaciones de la Serranía de los Yariguíes - La Belleza - Concordia1	779	775	800	6.55836	-73.5772	Decimal coordinates	WGS84	6.55836	-73.5772	WGS84	SB1Concordia1-2018-02-18_14-20.wav	Environmental sound	.wav	http://colecciones.humboldt.org.co/rec/sonidos/publicaciones/MAP/OAC/1-Yariguies/Concordia1/SB1Concordia1-2018-02-18_14-20.wav	2018-02-18	Orlando Acevedo-Charry
SB1Concordia2-2018-02-18_14-20.wav	Environmental sound	Instituto Humboldt (IAvH)	SB1Concordia2-2018-02-18_14-20.wav	SB1Concordia2	Passive Acoustic Sampling - ARBIMON recording	1	minute	1-minute recording every 10 minutes	2018-02-18	14:20:00	Subtropical moist forest	Proyecto: SantanderBio1. Muestreo coordinado por: Orlando Acevedo-Charry	SA	Concordia stream	Colombia	CO	Santander	El Carmen de Chucurí	Cascajales	Estribaciones de la Serranía de los Yariguíes - La Belleza - Concordia2	799	775	800	6.55692	-73.5779	Decimal coordinates	WGS84	6.55692	-73.5779	WGS84	SB1Concordia2-2018-02-18_14-20.wav	Environmental sound	.wav	http://colecciones.humboldt.org.co/rec/sonidos/publicaciones/MAP/OAC/1-Yariguies/Concordia2/SB1Concordia2-2018-02-18_14-20.wav	2018-02-18	Orlando Acevedo-Charry
SB1Concordia1-2018-02-18_14-30.wav	Environmental sound	Instituto Humboldt (IAvH)	SB1Concordia1-2018-02-18_14-30.wav	SB1Concordia1	Passive Acoustic Sampling - ARBIMON recording	1	minute	1-minute recording every 10 minutes	2018-02-18	14:30:00	Subtropical moist forest	Proyecto: SantanderBio1. Muestreo coordinado por: Orlando Acevedo-Charry	SA	Concordia stream	Colombia	CO	Santander	El Carmen de Chucurí	Cascajales	Estribaciones de la Serranía de los Yariguíes - La Belleza - Concordia1	779	775	800	6.55836	-73.5772	Decimal coordinates	WGS84	6.55836	-73.5772	WGS84	SB1Concordia1-2018-02-18_14-30.wav	Environmental sound	.wav	http://colecciones.humboldt.org.co/rec/sonidos/publicaciones/MAP/OAC/1-Yariguies/Concordia1/SB1Concordia1-2018-02-18_14-30.wav	2018-02-18	Orlando Acevedo-Charry
SB1Concordia2-2018-02-18_14-30.wav	Environmental sound	Instituto Humboldt (IAvH)	SB1Concordia2-2018-02-18_14-30.wav	SB1Concordia2	Passive Acoustic Sampling - ARBIMON recording	1	minute	1-minute recording every 10 minutes	2018-02-18	14:30:00	Subtropical moist forest	Proyecto: SantanderBio1. Muestreo coordinado por: Orlando Acevedo-Charry	SA	Concordia stream	Colombia	CO	Santander	El Carmen de Chucurí	Cascajales	Estribaciones de la Serranía de los Yariguíes - La Belleza - Concordia2	799	775	800	6.55692	-73.5779	Decimal coordinates	WGS84	6.55692	-73.5779	WGS84	SB1Concordia2-2018-02-18_14-30.wav	Environmental sound	.wav	http://colecciones.humboldt.org.co/rec/sonidos/publicaciones/MAP/OAC/1-Yariguies/Concordia2/SB1Concordia2-2018-02-18_14-30.wav	2018-02-18	Orlando Acevedo-Charry
SB1Concordia1-2018-02-18_14-40.wav	Environmental sound	Instituto Humboldt (IAvH)	SB1Concordia1-2018-02-18_14-40.wav	SB1Concordia1	Passive Acoustic Sampling - ARBIMON recording	1	minute	1-minute recording every 10 minutes	2018-02-18	14:40:00	Subtropical moist forest	Proyecto: SantanderBio1. Muestreo coordinado por: Orlando Acevedo-Charry	SA	Concordia stream	Colombia	CO	Santander	El Carmen de Chucurí	Cascajales	Estribaciones de la Serranía de los Yariguíes - La Belleza - Concordia1	779	775	800	6.55836	-73.5772	Decimal coordinates	WGS84	6.55836	-73.5772	WGS84	SB1Concordia1-2018-02-18_14-40.wav	Environmental sound	.wav	http://colecciones.humboldt.org.co/rec/sonidos/publicaciones/MAP/OAC/1-Yariguies/Concordia1/SB1Concordia1-2018-02-18_14-40.wav	2018-02-18	Orlando Acevedo-Charry
SB1Concordia2-2018-02-18_14-40.wav	Environmental sound	Instituto Humboldt (IAvH)	SB1Concordia2-2018-02-18_14-40.wav	SB1Concordia2	Passive Acoustic Sampling - ARBIMON recording	1	minute	1-minute recording every 10 minutes	2018-02-18	14:40:00	Subtropical moist forest	Proyecto: SantanderBio1. Muestreo coordinado por: Orlando Acevedo-Charry	SA	Concordia stream	Colombia	CO	Santander	El Carmen de Chucurí	Cascajales	Estribaciones de la Serranía de los Yariguíes - La Belleza - Concordia2	799	775	800	6.55692	-73.5779	Decimal coordinates	WGS84	6.55692	-73.5779	WGS84	SB1Concordia2-2018-02-18_14-40.wav	Environmental sound	.wav	http://colecciones.humboldt.org.co/rec/sonidos/publicaciones/MAP/OAC/1-Yariguies/Concordia2/SB1Concordia2-2018-02-18_14-40.wav	2018-02-18	Orlando Acevedo-Charry
SB1Concordia1-2018-02-18_14-50.wav	Environmental sound	Instituto Humboldt (IAvH)	SB1Concordia1-2018-02-18_14-50.wav	SB1Concordia1	Passive Acoustic Sampling - ARBIMON recording	1	minute	1-minute recording every 10 minutes	2018-02-18	14:50:00	Subtropical moist forest	Proyecto: SantanderBio1. Muestreo coordinado por: Orlando Acevedo-Charry	SA	Concordia stream	Colombia	CO	Santander	El Carmen de Chucurí	Cascajales	Estribaciones de la Serranía de los Yariguíes - La Belleza - Concordia1	779	775	800	6.55836	-73.5772	Decimal coordinates	WGS84	6.55836	-73.5772	WGS84	SB1Concordia1-2018-02-18_14-50.wav	Environmental sound	.wav	http://colecciones.humboldt.org.co/rec/sonidos/publicaciones/MAP/OAC/1-Yariguies/Concordia1/SB1Concordia1-2018-02-18_14-50.wav	2018-02-18	Orlando Acevedo-Charry
SB1Concordia2-2018-02-18_14-50.wav	Environmental sound	Instituto Humboldt (IAvH)	SB1Concordia2-2018-02-18_14-50.wav	SB1Concordia2	Passive Acoustic Sampling - ARBIMON recording	1	minute	1-minute recording every 10 minutes	2018-02-18	14:50:00	Subtropical moist forest	Proyecto: SantanderBio1. Muestreo coordinado por: Orlando Acevedo-Charry	SA	Concordia stream	Colombia	CO	Santander	El Carmen de Chucurí	Cascajales	Estribaciones de la Serranía de los Yariguíes - La Belleza - Concordia2	799	775	800	6.55692	-73.5779	Decimal coordinates	WGS84	6.55692	-73.5779	WGS84	SB1Concordia2-2018-02-18_14-50.wav	Environmental sound	.wav	http://colecciones.humboldt.org.co/rec/sonidos/publicaciones/MAP/OAC/1-Yariguies/Concordia2/SB1Concordia2-2018-02-18_14-50.wav	2018-02-18	Orlando Acevedo-Charry
SB1Concordia1-2018-02-18_15-00.wav	Environmental sound	Instituto Humboldt (IAvH)	SB1Concordia1-2018-02-18_15-00.wav	SB1Concordia1	Passive Acoustic Sampling - ARBIMON recording	1	minute	1-minute recording every 10 minutes	2018-02-18	15:00:00	Subtropical moist forest	Proyecto: SantanderBio1. Muestreo coordinado por: Orlando Acevedo-Charry	SA	Concordia stream	Colombia	CO	Santander	El Carmen de Chucurí	Cascajales	Estribaciones de la Serranía de los Yariguíes - La Belleza - Concordia1	779	775	800	6.55836	-73.5772	Decimal coordinates	WGS84	6.55836	-73.5772	WGS84	SB1Concordia1-2018-02-18_15-00.wav	Environmental sound	.wav	http://colecciones.humboldt.org.co/rec/sonidos/publicaciones/MAP/OAC/1-Yariguies/Concordia1/SB1Concordia1-2018-02-18_15-00.wav	2018-02-18	Orlando Acevedo-Charry
SB1Concordia2-2018-02-18_15-00.wav	Environmental sound	Instituto Humboldt (IAvH)	SB1Concordia2-2018-02-18_15-00.wav	SB1Concordia2	Passive Acoustic Sampling - ARBIMON recording	1	minute	1-minute recording every 10 minutes	2018-02-18	15:00:00	Subtropical moist forest	Proyecto: SantanderBio1. Muestreo coordinado por: Orlando Acevedo-Charry	SA	Concordia stream	Colombia	CO	Santander	El Carmen de Chucurí	Cascajales	Estribaciones de la Serranía de los Yariguíes - La Belleza - Concordia2	799	775	800	6.55692	-73.5779	Decimal coordinates	WGS84	6.55692	-73.5779	WGS84	SB1Concordia2-2018-02-18_15-00.wav	Environmental sound	.wav	http://colecciones.humboldt.org.co/rec/sonidos/publicaciones/MAP/OAC/1-Yariguies/Concordia2/SB1Concordia2-2018-02-18_15-00.wav	2018-02-18	Orlando Acevedo-Charry
SB1Concordia1-2018-02-18_15-10.wav	Environmental sound	Instituto Humboldt (IAvH)	SB1Concordia1-2018-02-18_15-10.wav	SB1Concordia1	Passive Acoustic Sampling - ARBIMON recording	1	minute	1-minute recording every 10 minutes	2018-02-18	15:10:00	Subtropical moist forest	Proyecto: SantanderBio1. Muestreo coordinado por: Orlando Acevedo-Charry	SA	Concordia stream	Colombia	CO	Santander	El Carmen de Chucurí	Cascajales	Estribaciones de la Serranía de los Yariguíes - La Belleza - Concordia1	779	775	800	6.55836	-73.5772	Decimal coordinates	WGS84	6.55836	-73.5772	WGS84	SB1Concordia1-2018-02-18_15-10.wav	Environmental sound	.wav	http://colecciones.humboldt.org.co/rec/sonidos/publicaciones/MAP/OAC/1-Yariguies/Concordia1/SB1Concordia1-2018-02-18_15-10.wav	2018-02-18	Orlando Acevedo-Charry
SB1Concordia2-2018-02-18_15-10.wav	Environmental sound	Instituto Humboldt (IAvH)	SB1Concordia2-2018-02-18_15-10.wav	SB1Concordia2	Passive Acoustic Sampling - ARBIMON recording	1	minute	1-minute recording every 10 minutes	2018-02-18	15:10:00	Subtropical moist forest	Proyecto: SantanderBio1. Muestreo coordinado por: Orlando Acevedo-Charry	SA	Concordia stream	Colombia	CO	Santander	El Carmen de Chucurí	Cascajales	Estribaciones de la Serranía de los Yariguíes - La Belleza - Concordia2	799	775	800	6.55692	-73.5779	Decimal coordinates	WGS84	6.55692	-73.5779	WGS84	SB1Concordia2-2018-02-18_15-10.wav	Environmental sound	.wav	http://colecciones.humboldt.org.co/rec/sonidos/publicaciones/MAP/OAC/1-Yariguies/Concordia2/SB1Concordia2-2018-02-18_15-10.wav	2018-02-18	Orlando Acevedo-Charry
SB1Concordia1-2018-02-18_15-20.wav	Environmental sound	Instituto Humboldt (IAvH)	SB1Concordia1-2018-02-18_15-20.wav	SB1Concordia1	Passive Acoustic Sampling - ARBIMON recording	1	minute	1-minute recording every 10 minutes	2018-02-18	15:20:00	Subtropical moist forest	Proyecto: SantanderBio1. Muestreo coordinado por: Orlando Acevedo-Charry	SA	Concordia stream	Colombia	CO	Santander	El Carmen de Chucurí	Cascajales	Estribaciones de la Serranía de los Yariguíes - La Belleza - Concordia1	779	775	800	6.55836	-73.5772	Decimal coordinates	WGS84	6.55836	-73.5772	WGS84	SB1Concordia1-2018-02-18_15-20.wav	Environmental sound	.wav	http://colecciones.humboldt.org.co/rec/sonidos/publicaciones/MAP/OAC/1-Yariguies/Concordia1/SB1Concordia1-2018-02-18_15-20.wav	2018-02-18	Orlando Acevedo-Charry
SB1Concordia2-2018-02-18_15-20.wav	Environmental sound	Instituto Humboldt (IAvH)	SB1Concordia2-2018-02-18_15-20.wav	SB1Concordia2	Passive Acoustic Sampling - ARBIMON recording	1	minute	1-minute recording every 10 minutes	2018-02-18	15:20:00	Subtropical moist forest	Proyecto: SantanderBio1. Muestreo coordinado por: Orlando Acevedo-Charry	SA	Concordia stream	Colombia	CO	Santander	El Carmen de Chucurí	Cascajales	Estribaciones de la Serranía de los Yariguíes - La Belleza - Concordia2	799	775	800	6.55692	-73.5779	Decimal coordinates	WGS84	6.55692	-73.5779	WGS84	SB1Concordia2-2018-02-18_15-20.wav	Environmental sound	.wav	http://colecciones.humboldt.org.co/rec/sonidos/publicaciones/MAP/OAC/1-Yariguies/Concordia2/SB1Concordia2-2018-02-18_15-20.wav	2018-02-18	Orlando Acevedo-Charry
SB1Concordia1-2018-02-18_15-30.wav	Environmental sound	Instituto Humboldt (IAvH)	SB1Concordia1-2018-02-18_15-30.wav	SB1Concordia1	Passive Acoustic Sampling - ARBIMON recording	1	minute	1-minute recording every 10 minutes	2018-02-18	15:30:00	Subtropical moist forest	Proyecto: SantanderBio1. Muestreo coordinado por: Orlando Acevedo-Charry	SA	Concordia stream	Colombia	CO	Santander	El Carmen de Chucurí	Cascajales	Estribaciones de la Serranía de los Yariguíes - La Belleza - Concordia1	779	775	800	6.55836	-73.5772	Decimal coordinates	WGS84	6.55836	-73.5772	WGS84	SB1Concordia1-2018-02-18_15-30.wav	Environmental sound	.wav	http://colecciones.humboldt.org.co/rec/sonidos/publicaciones/MAP/OAC/1-Yariguies/Concordia1/SB1Concordia1-2018-02-18_15-30.wav	2018-02-18	Orlando Acevedo-Charry
SB1Concordia2-2018-02-18_15-30.wav	Environmental sound	Instituto Humboldt (IAvH)	SB1Concordia2-2018-02-18_15-30.wav	SB1Concordia2	Passive Acoustic Sampling - ARBIMON recording	1	minute	1-minute recording every 10 minutes	2018-02-18	15:30:00	Subtropical moist forest	Proyecto: SantanderBio1. Muestreo coordinado por: Orlando Acevedo-Charry	SA	Concordia stream	Colombia	CO	Santander	El Carmen de Chucurí	Cascajales	Estribaciones de la Serranía de los Yariguíes - La Belleza - Concordia2	799	775	800	6.55692	-73.5779	Decimal coordinates	WGS84	6.55692	-73.5779	WGS84	SB1Concordia2-2018-02-18_15-30.wav	Environmental sound	.wav	http://colecciones.humboldt.org.co/rec/sonidos/publicaciones/MAP/OAC/1-Yariguies/Concordia2/SB1Concordia2-2018-02-18_15-30.wav	2018-02-18	Orlando Acevedo-Charry
SB1Concordia1-2018-02-18_15-40.wav	Environmental sound	Instituto Humboldt (IAvH)	SB1Concordia1-2018-02-18_15-40.wav	SB1Concordia1	Passive Acoustic Sampling - ARBIMON recording	1	minute	1-minute recording every 10 minutes	2018-02-18	15:40:00	Subtropical moist forest	Proyecto: SantanderBio1. Muestreo coordinado por: Orlando Acevedo-Charry	SA	Concordia stream	Colombia	CO	Santander	El Carmen de Chucurí	Cascajales	Estribaciones de la Serranía de los Yariguíes - La Belleza - Concordia1	779	775	800	6.55836	-73.5772	Decimal coordinates	WGS84	6.55836	-73.5772	WGS84	SB1Concordia1-2018-02-18_15-40.wav	Environmental sound	.wav	http://colecciones.humboldt.org.co/rec/sonidos/publicaciones/MAP/OAC/1-Yariguies/Concordia1/SB1Concordia1-2018-02-18_15-40.wav	2018-02-18	Orlando Acevedo-Charry
SB1Concordia2-2018-02-18_15-40.wav	Environmental sound	Instituto Humboldt (IAvH)	SB1Concordia2-2018-02-18_15-40.wav	SB1Concordia2	Passive Acoustic Sampling - ARBIMON recording	1	minute	1-minute recording every 10 minutes	2018-02-18	15:40:00	Subtropical moist forest	Proyecto: SantanderBio1. Muestreo coordinado por: Orlando Acevedo-Charry	SA	Concordia stream	Colombia	CO	Santander	El Carmen de Chucurí	Cascajales	Estribaciones de la Serranía de los Yariguíes - La Belleza - Concordia2	799	775	800	6.55692	-73.5779	Decimal coordinates	WGS84	6.55692	-73.5779	WGS84	SB1Concordia2-2018-02-18_15-40.wav	Environmental sound	.wav	http://colecciones.humboldt.org.co/rec/sonidos/publicaciones/MAP/OAC/1-Yariguies/Concordia2/SB1Concordia2-2018-02-18_15-40.wav	2018-02-18	Orlando Acevedo-Charry
SB1Concordia1-2018-02-18_15-50.wav	Environmental sound	Instituto Humboldt (IAvH)	SB1Concordia1-2018-02-18_15-50.wav	SB1Concordia1	Passive Acoustic Sampling - ARBIMON recording	1	minute	1-minute recording every 10 minutes	2018-02-18	15:50:00	Subtropical moist forest	Proyecto: SantanderBio1. Muestreo coordinado por: Orlando Acevedo-Charry	SA	Concordia stream	Colombia	CO	Santander	El Carmen de Chucurí	Cascajales	Estribaciones de la Serranía de los Yariguíes - La Belleza - Concordia1	779	775	800	6.55836	-73.5772	Decimal coordinates	WGS84	6.55836	-73.5772	WGS84	SB1Concordia1-2018-02-18_15-50.wav	Environmental sound	.wav	http://colecciones.humboldt.org.co/rec/sonidos/publicaciones/MAP/OAC/1-Yariguies/Concordia1/SB1Concordia1-2018-02-18_15-50.wav	2018-02-18	Orlando Acevedo-Charry
SB1Concordia2-2018-02-18_15-50.wav	Environmental sound	Instituto Humboldt (IAvH)	SB1Concordia2-2018-02-18_15-50.wav	SB1Concordia2	Passive Acoustic Sampling - ARBIMON recording	1	minute	1-minute recording every 10 minutes	2018-02-18	15:50:00	Subtropical moist forest	Proyecto: SantanderBio1. Muestreo coordinado por: Orlando Acevedo-Charry	SA	Concordia stream	Colombia	CO	Santander	El Carmen de Chucurí	Cascajales	Estribaciones de la Serranía de los Yariguíes - La Belleza - Concordia2	799	775	800	6.55692	-73.5779	Decimal coordinates	WGS84	6.55692	-73.5779	WGS84	SB1Concordia2-2018-02-18_15-50.wav	Environmental sound	.wav	http://colecciones.humboldt.org.co/rec/sonidos/publicaciones/MAP/OAC/1-Yariguies/Concordia2/SB1Concordia2-2018-02-18_15-50.wav	2018-02-18	Orlando Acevedo-Charry
SB1Concordia1-2018-02-18_16-00.wav	Environmental sound	Instituto Humboldt (IAvH)	SB1Concordia1-2018-02-18_16-00.wav	SB1Concordia1	Passive Acoustic Sampling - ARBIMON recording	1	minute	1-minute recording every 10 minutes	2018-02-18	16:00:00	Subtropical moist forest	Proyecto: SantanderBio1. Muestreo coordinado por: Orlando Acevedo-Charry	SA	Concordia stream	Colombia	CO	Santander	El Carmen de Chucurí	Cascajales	Estribaciones de la Serranía de los Yariguíes - La Belleza - Concordia1	779	775	800	6.55836	-73.5772	Decimal coordinates	WGS84	6.55836	-73.5772	WGS84	SB1Concordia1-2018-02-18_16-00.wav	Environmental sound	.wav	http://colecciones.humboldt.org.co/rec/sonidos/publicaciones/MAP/OAC/1-Yariguies/Concordia1/SB1Concordia1-2018-02-18_16-00.wav	2018-02-18	Orlando Acevedo-Charry
SB1Concordia2-2018-02-18_16-00.wav	Environmental sound	Instituto Humboldt (IAvH)	SB1Concordia2-2018-02-18_16-00.wav	SB1Concordia2	Passive Acoustic Sampling - ARBIMON recording	1	minute	1-minute recording every 10 minutes	2018-02-18	16:00:00	Subtropical moist forest	Proyecto: SantanderBio1. Muestreo coordinado por: Orlando Acevedo-Charry	SA	Concordia stream	Colombia	CO	Santander	El Carmen de Chucurí	Cascajales	Estribaciones de la Serranía de los Yariguíes - La Belleza - Concordia2	799	775	800	6.55692	-73.5779	Decimal coordinates	WGS84	6.55692	-73.5779	WGS84	SB1Concordia2-2018-02-18_16-00.wav	Environmental sound	.wav	http://colecciones.humboldt.org.co/rec/sonidos/publicaciones/MAP/OAC/1-Yariguies/Concordia2/SB1Concordia2-2018-02-18_16-00.wav	2018-02-18	Orlando Acevedo-Charry
SB1Concordia1-2018-02-18_16-10.wav	Environmental sound	Instituto Humboldt (IAvH)	SB1Concordia1-2018-02-18_16-10.wav	SB1Concordia1	Passive Acoustic Sampling - ARBIMON recording	1	minute	1-minute recording every 10 minutes	2018-02-18	16:10:00	Subtropical moist forest	Proyecto: SantanderBio1. Muestreo coordinado por: Orlando Acevedo-Charry	SA	Concordia stream	Colombia	CO	Santander	El Carmen de Chucurí	Cascajales	Estribaciones de la Serranía de los Yariguíes - La Belleza - Concordia1	779	775	800	6.55836	-73.5772	Decimal coordinates	WGS84	6.55836	-73.5772	WGS84	SB1Concordia1-2018-02-18_16-10.wav	Environmental sound	.wav	http://colecciones.humboldt.org.co/rec/sonidos/publicaciones/MAP/OAC/1-Yariguies/Concordia1/SB1Concordia1-2018-02-18_16-10.wav	2018-02-18	Orlando Acevedo-Charry
SB1Concordia2-2018-02-18_16-10.wav	Environmental sound	Instituto Humboldt (IAvH)	SB1Concordia2-2018-02-18_16-10.wav	SB1Concordia2	Passive Acoustic Sampling - ARBIMON recording	1	minute	1-minute recording every 10 minutes	2018-02-18	16:10:00	Subtropical moist forest	Proyecto: SantanderBio1. Muestreo coordinado por: Orlando Acevedo-Charry	SA	Concordia stream	Colombia	CO	Santander	El Carmen de Chucurí	Cascajales	Estribaciones de la Serranía de los Yariguíes - La Belleza - Concordia2	799	775	800	6.55692	-73.5779	Decimal coordinates	WGS84	6.55692	-73.5779	WGS84	SB1Concordia2-2018-02-18_16-10.wav	Environmental sound	.wav	http://colecciones.humboldt.org.co/rec/sonidos/publicaciones/MAP/OAC/1-Yariguies/Concordia2/SB1Concordia2-2018-02-18_16-10.wav	2018-02-18	Orlando Acevedo-Charry
SB1Concordia1-2018-02-18_16-20.wav	Environmental sound	Instituto Humboldt (IAvH)	SB1Concordia1-2018-02-18_16-20.wav	SB1Concordia1	Passive Acoustic Sampling - ARBIMON recording	1	minute	1-minute recording every 10 minutes	2018-02-18	16:20:00	Subtropical moist forest	Proyecto: SantanderBio1. Muestreo coordinado por: Orlando Acevedo-Charry	SA	Concordia stream	Colombia	CO	Santander	El Carmen de Chucurí	Cascajales	Estribaciones de la Serranía de los Yariguíes - La Belleza - Concordia1	779	775	800	6.55836	-73.5772	Decimal coordinates	WGS84	6.55836	-73.5772	WGS84	SB1Concordia1-2018-02-18_16-20.wav	Environmental sound	.wav	http://colecciones.humboldt.org.co/rec/sonidos/publicaciones/MAP/OAC/1-Yariguies/Concordia1/SB1Concordia1-2018-02-18_16-20.wav	2018-02-18	Orlando Acevedo-Charry
SB1Concordia2-2018-02-18_16-20.wav	Environmental sound	Instituto Humboldt (IAvH)	SB1Concordia2-2018-02-18_16-20.wav	SB1Concordia2	Passive Acoustic Sampling - ARBIMON recording	1	minute	1-minute recording every 10 minutes	2018-02-18	16:20:00	Subtropical moist forest	Proyecto: SantanderBio1. Muestreo coordinado por: Orlando Acevedo-Charry	SA	Concordia stream	Colombia	CO	Santander	El Carmen de Chucurí	Cascajales	Estribaciones de la Serranía de los Yariguíes - La Belleza - Concordia2	799	775	800	6.55692	-73.5779	Decimal coordinates	WGS84	6.55692	-73.5779	WGS84	SB1Concordia2-2018-02-18_16-20.wav	Environmental sound	.wav	http://colecciones.humboldt.org.co/rec/sonidos/publicaciones/MAP/OAC/1-Yariguies/Concordia2/SB1Concordia2-2018-02-18_16-20.wav	2018-02-18	Orlando Acevedo-Charry
SB1Concordia1-2018-02-18_16-30.wav	Environmental sound	Instituto Humboldt (IAvH)	SB1Concordia1-2018-02-18_16-30.wav	SB1Concordia1	Passive Acoustic Sampling - ARBIMON recording	1	minute	1-minute recording every 10 minutes	2018-02-18	16:30:00	Subtropical moist forest	Proyecto: SantanderBio1. Muestreo coordinado por: Orlando Acevedo-Charry	SA	Concordia stream	Colombia	CO	Santander	El Carmen de Chucurí	Cascajales	Estribaciones de la Serranía de los Yariguíes - La Belleza - Concordia1	779	775	800	6.55836	-73.5772	Decimal coordinates	WGS84	6.55836	-73.5772	WGS84	SB1Concordia1-2018-02-18_16-30.wav	Environmental sound	.wav	http://colecciones.humboldt.org.co/rec/sonidos/publicaciones/MAP/OAC/1-Yariguies/Concordia1/SB1Concordia1-2018-02-18_16-30.wav	2018-02-18	Orlando Acevedo-Charry
SB1Concordia2-2018-02-18_16-30.wav	Environmental sound	Instituto Humboldt (IAvH)	SB1Concordia2-2018-02-18_16-30.wav	SB1Concordia2	Passive Acoustic Sampling - ARBIMON recording	1	minute	1-minute recording every 10 minutes	2018-02-18	16:30:00	Subtropical moist forest	Proyecto: SantanderBio1. Muestreo coordinado por: Orlando Acevedo-Charry	SA	Concordia stream	Colombia	CO	Santander	El Carmen de Chucurí	Cascajales	Estribaciones de la Serranía de los Yariguíes - La Belleza - Concordia2	799	775	800	6.55692	-73.5779	Decimal coordinates	WGS84	6.55692	-73.5779	WGS84	SB1Concordia2-2018-02-18_16-30.wav	Environmental sound	.wav	http://colecciones.humboldt.org.co/rec/sonidos/publicaciones/MAP/OAC/1-Yariguies/Concordia2/SB1Concordia2-2018-02-18_16-30.wav	2018-02-18	Orlando Acevedo-Charry
SB1Concordia1-2018-02-18_16-40.wav	Environmental sound	Instituto Humboldt (IAvH)	SB1Concordia1-2018-02-18_16-40.wav	SB1Concordia1	Passive Acoustic Sampling - ARBIMON recording	1	minute	1-minute recording every 10 minutes	2018-02-18	16:40:00	Subtropical moist forest	Proyecto: SantanderBio1. Muestreo coordinado por: Orlando Acevedo-Charry	SA	Concordia stream	Colombia	CO	Santander	El Carmen de Chucurí	Cascajales	Estribaciones de la Serranía de los Yariguíes - La Belleza - Concordia1	779	775	800	6.55836	-73.5772	Decimal coordinates	WGS84	6.55836	-73.5772	WGS84	SB1Concordia1-2018-02-18_16-40.wav	Environmental sound	.wav	http://colecciones.humboldt.org.co/rec/sonidos/publicaciones/MAP/OAC/1-Yariguies/Concordia1/SB1Concordia1-2018-02-18_16-40.wav	2018-02-18	Orlando Acevedo-Charry
SB1Concordia2-2018-02-18_16-40.wav	Environmental sound	Instituto Humboldt (IAvH)	SB1Concordia2-2018-02-18_16-40.wav	SB1Concordia2	Passive Acoustic Sampling - ARBIMON recording	1	minute	1-minute recording every 10 minutes	2018-02-18	16:40:00	Subtropical moist forest	Proyecto: SantanderBio1. Muestreo coordinado por: Orlando Acevedo-Charry	SA	Concordia stream	Colombia	CO	Santander	El Carmen de Chucurí	Cascajales	Estribaciones de la Serranía de los Yariguíes - La Belleza - Concordia2	799	775	800	6.55692	-73.5779	Decimal coordinates	WGS84	6.55692	-73.5779	WGS84	SB1Concordia2-2018-02-18_16-40.wav	Environmental sound	.wav	http://colecciones.humboldt.org.co/rec/sonidos/publicaciones/MAP/OAC/1-Yariguies/Concordia2/SB1Concordia2-2018-02-18_16-40.wav	2018-02-18	Orlando Acevedo-Charry
SB1Concordia1-2018-02-18_16-50.wav	Environmental sound	Instituto Humboldt (IAvH)	SB1Concordia1-2018-02-18_16-50.wav	SB1Concordia1	Passive Acoustic Sampling - ARBIMON recording	1	minute	1-minute recording every 10 minutes	2018-02-18	16:50:00	Subtropical moist forest	Proyecto: SantanderBio1. Muestreo coordinado por: Orlando Acevedo-Charry	SA	Concordia stream	Colombia	CO	Santander	El Carmen de Chucurí	Cascajales	Estribaciones de la Serranía de los Yariguíes - La Belleza - Concordia1	779	775	800	6.55836	-73.5772	Decimal coordinates	WGS84	6.55836	-73.5772	WGS84	SB1Concordia1-2018-02-18_16-50.wav	Environmental sound	.wav	http://colecciones.humboldt.org.co/rec/sonidos/publicaciones/MAP/OAC/1-Yariguies/Concordia1/SB1Concordia1-2018-02-18_16-50.wav	2018-02-18	Orlando Acevedo-Charry
SB1Concordia2-2018-02-18_16-50.wav	Environmental sound	Instituto Humboldt (IAvH)	SB1Concordia2-2018-02-18_16-50.wav	SB1Concordia2	Passive Acoustic Sampling - ARBIMON recording	1	minute	1-minute recording every 10 minutes	2018-02-18	16:50:00	Subtropical moist forest	Proyecto: SantanderBio1. Muestreo coordinado por: Orlando Acevedo-Charry	SA	Concordia stream	Colombia	CO	Santander	El Carmen de Chucurí	Cascajales	Estribaciones de la Serranía de los Yariguíes - La Belleza - Concordia2	799	775	800	6.55692	-73.5779	Decimal coordinates	WGS84	6.55692	-73.5779	WGS84	SB1Concordia2-2018-02-18_16-50.wav	Environmental sound	.wav	http://colecciones.humboldt.org.co/rec/sonidos/publicaciones/MAP/OAC/1-Yariguies/Concordia2/SB1Concordia2-2018-02-18_16-50.wav	2018-02-18	Orlando Acevedo-Charry
SB1Concordia1-2018-02-18_17-00.wav	Environmental sound	Instituto Humboldt (IAvH)	SB1Concordia1-2018-02-18_17-00.wav	SB1Concordia1	Passive Acoustic Sampling - ARBIMON recording	1	minute	1-minute recording every 10 minutes	2018-02-18	17:00:00	Subtropical moist forest	Proyecto: SantanderBio1. Muestreo coordinado por: Orlando Acevedo-Charry	SA	Concordia stream	Colombia	CO	Santander	El Carmen de Chucurí	Cascajales	Estribaciones de la Serranía de los Yariguíes - La Belleza - Concordia1	779	775	800	6.55836	-73.5772	Decimal coordinates	WGS84	6.55836	-73.5772	WGS84	SB1Concordia1-2018-02-18_17-00.wav	Environmental sound	.wav	http://colecciones.humboldt.org.co/rec/sonidos/publicaciones/MAP/OAC/1-Yariguies/Concordia1/SB1Concordia1-2018-02-18_17-00.wav	2018-02-18	Orlando Acevedo-Charry
SB1Concordia2-2018-02-18_17-00.wav	Environmental sound	Instituto Humboldt (IAvH)	SB1Concordia2-2018-02-18_17-00.wav	SB1Concordia2	Passive Acoustic Sampling - ARBIMON recording	1	minute	1-minute recording every 10 minutes	2018-02-18	17:00:00	Subtropical moist forest	Proyecto: SantanderBio1. Muestreo coordinado por: Orlando Acevedo-Charry	SA	Concordia stream	Colombia	CO	Santander	El Carmen de Chucurí	Cascajales	Estribaciones de la Serranía de los Yariguíes - La Belleza - Concordia2	799	775	800	6.55692	-73.5779	Decimal coordinates	WGS84	6.55692	-73.5779	WGS84	SB1Concordia2-2018-02-18_17-00.wav	Environmental sound	.wav	http://colecciones.humboldt.org.co/rec/sonidos/publicaciones/MAP/OAC/1-Yariguies/Concordia2/SB1Concordia2-2018-02-18_17-00.wav	2018-02-18	Orlando Acevedo-Charry
SB1Concordia1-2018-02-18_17-10.wav	Environmental sound	Instituto Humboldt (IAvH)	SB1Concordia1-2018-02-18_17-10.wav	SB1Concordia1	Passive Acoustic Sampling - ARBIMON recording	1	minute	1-minute recording every 10 minutes	2018-02-18	17:10:00	Subtropical moist forest	Proyecto: SantanderBio1. Muestreo coordinado por: Orlando Acevedo-Charry	SA	Concordia stream	Colombia	CO	Santander	El Carmen de Chucurí	Cascajales	Estribaciones de la Serranía de los Yariguíes - La Belleza - Concordia1	779	775	800	6.55836	-73.5772	Decimal coordinates	WGS84	6.55836	-73.5772	WGS84	SB1Concordia1-2018-02-18_17-10.wav	Environmental sound	.wav	http://colecciones.humboldt.org.co/rec/sonidos/publicaciones/MAP/OAC/1-Yariguies/Concordia1/SB1Concordia1-2018-02-18_17-10.wav	2018-02-18	Orlando Acevedo-Charry
SB1Concordia2-2018-02-18_17-10.wav	Environmental sound	Instituto Humboldt (IAvH)	SB1Concordia2-2018-02-18_17-10.wav	SB1Concordia2	Passive Acoustic Sampling - ARBIMON recording	1	minute	1-minute recording every 10 minutes	2018-02-18	17:10:00	Subtropical moist forest	Proyecto: SantanderBio1. Muestreo coordinado por: Orlando Acevedo-Charry	SA	Concordia stream	Colombia	CO	Santander	El Carmen de Chucurí	Cascajales	Estribaciones de la Serranía de los Yariguíes - La Belleza - Concordia2	799	775	800	6.55692	-73.5779	Decimal coordinates	WGS84	6.55692	-73.5779	WGS84	SB1Concordia2-2018-02-18_17-10.wav	Environmental sound	.wav	http://colecciones.humboldt.org.co/rec/sonidos/publicaciones/MAP/OAC/1-Yariguies/Concordia2/SB1Concordia2-2018-02-18_17-10.wav	2018-02-18	Orlando Acevedo-Charry
SB1Concordia1-2018-02-18_17-20.wav	Environmental sound	Instituto Humboldt (IAvH)	SB1Concordia1-2018-02-18_17-20.wav	SB1Concordia1	Passive Acoustic Sampling - ARBIMON recording	1	minute	1-minute recording every 10 minutes	2018-02-18	17:20:00	Subtropical moist forest	Proyecto: SantanderBio1. Muestreo coordinado por: Orlando Acevedo-Charry	SA	Concordia stream	Colombia	CO	Santander	El Carmen de Chucurí	Cascajales	Estribaciones de la Serranía de los Yariguíes - La Belleza - Concordia1	779	775	800	6.55836	-73.5772	Decimal coordinates	WGS84	6.55836	-73.5772	WGS84	SB1Concordia1-2018-02-18_17-20.wav	Environmental sound	.wav	http://colecciones.humboldt.org.co/rec/sonidos/publicaciones/MAP/OAC/1-Yariguies/Concordia1/SB1Concordia1-2018-02-18_17-20.wav	2018-02-18	Orlando Acevedo-Charry
SB1Concordia2-2018-02-18_17-20.wav	Environmental sound	Instituto Humboldt (IAvH)	SB1Concordia2-2018-02-18_17-20.wav	SB1Concordia2	Passive Acoustic Sampling - ARBIMON recording	1	minute	1-minute recording every 10 minutes	2018-02-18	17:20:00	Subtropical moist forest	Proyecto: SantanderBio1. Muestreo coordinado por: Orlando Acevedo-Charry	SA	Concordia stream	Colombia	CO	Santander	El Carmen de Chucurí	Cascajales	Estribaciones de la Serranía de los Yariguíes - La Belleza - Concordia2	799	775	800	6.55692	-73.5779	Decimal coordinates	WGS84	6.55692	-73.5779	WGS84	SB1Concordia2-2018-02-18_17-20.wav	Environmental sound	.wav	http://colecciones.humboldt.org.co/rec/sonidos/publicaciones/MAP/OAC/1-Yariguies/Concordia2/SB1Concordia2-2018-02-18_17-20.wav	2018-02-18	Orlando Acevedo-Charry
SB1Concordia1-2018-02-18_17-30.wav	Environmental sound	Instituto Humboldt (IAvH)	SB1Concordia1-2018-02-18_17-30.wav	SB1Concordia1	Passive Acoustic Sampling - ARBIMON recording	1	minute	1-minute recording every 10 minutes	2018-02-18	17:30:00	Subtropical moist forest	Proyecto: SantanderBio1. Muestreo coordinado por: Orlando Acevedo-Charry	SA	Concordia stream	Colombia	CO	Santander	El Carmen de Chucurí	Cascajales	Estribaciones de la Serranía de los Yariguíes - La Belleza - Concordia1	779	775	800	6.55836	-73.5772	Decimal coordinates	WGS84	6.55836	-73.5772	WGS84	SB1Concordia1-2018-02-18_17-30.wav	Environmental sound	.wav	http://colecciones.humboldt.org.co/rec/sonidos/publicaciones/MAP/OAC/1-Yariguies/Concordia1/SB1Concordia1-2018-02-18_17-30.wav	2018-02-18	Orlando Acevedo-Charry
SB1Concordia2-2018-02-18_17-30.wav	Environmental sound	Instituto Humboldt (IAvH)	SB1Concordia2-2018-02-18_17-30.wav	SB1Concordia2	Passive Acoustic Sampling - ARBIMON recording	1	minute	1-minute recording every 10 minutes	2018-02-18	17:30:00	Subtropical moist forest	Proyecto: SantanderBio1. Muestreo coordinado por: Orlando Acevedo-Charry	SA	Concordia stream	Colombia	CO	Santander	El Carmen de Chucurí	Cascajales	Estribaciones de la Serranía de los Yariguíes - La Belleza - Concordia2	799	775	800	6.55692	-73.5779	Decimal coordinates	WGS84	6.55692	-73.5779	WGS84	SB1Concordia2-2018-02-18_17-30.wav	Environmental sound	.wav	http://colecciones.humboldt.org.co/rec/sonidos/publicaciones/MAP/OAC/1-Yariguies/Concordia2/SB1Concordia2-2018-02-18_17-30.wav	2018-02-18	Orlando Acevedo-Charry
SB1Concordia1-2018-02-18_17-40.wav	Environmental sound	Instituto Humboldt (IAvH)	SB1Concordia1-2018-02-18_17-40.wav	SB1Concordia1	Passive Acoustic Sampling - ARBIMON recording	1	minute	1-minute recording every 10 minutes	2018-02-18	17:40:00	Subtropical moist forest	Proyecto: SantanderBio1. Muestreo coordinado por: Orlando Acevedo-Charry	SA	Concordia stream	Colombia	CO	Santander	El Carmen de Chucurí	Cascajales	Estribaciones de la Serranía de los Yariguíes - La Belleza - Concordia1	779	775	800	6.55836	-73.5772	Decimal coordinates	WGS84	6.55836	-73.5772	WGS84	SB1Concordia1-2018-02-18_17-40.wav	Environmental sound	.wav	http://colecciones.humboldt.org.co/rec/sonidos/publicaciones/MAP/OAC/1-Yariguies/Concordia1/SB1Concordia1-2018-02-18_17-40.wav	2018-02-18	Orlando Acevedo-Charry
SB1Concordia2-2018-02-18_17-40.wav	Environmental sound	Instituto Humboldt (IAvH)	SB1Concordia2-2018-02-18_17-40.wav	SB1Concordia2	Passive Acoustic Sampling - ARBIMON recording	1	minute	1-minute recording every 10 minutes	2018-02-18	17:40:00	Subtropical moist forest	Proyecto: SantanderBio1. Muestreo coordinado por: Orlando Acevedo-Charry	SA	Concordia stream	Colombia	CO	Santander	El Carmen de Chucurí	Cascajales	Estribaciones de la Serranía de los Yariguíes - La Belleza - Concordia2	799	775	800	6.55692	-73.5779	Decimal coordinates	WGS84	6.55692	-73.5779	WGS84	SB1Concordia2-2018-02-18_17-40.wav	Environmental sound	.wav	http://colecciones.humboldt.org.co/rec/sonidos/publicaciones/MAP/OAC/1-Yariguies/Concordia2/SB1Concordia2-2018-02-18_17-40.wav	2018-02-18	Orlando Acevedo-Charry
SB1Concordia1-2018-02-18_17-50.wav	Environmental sound	Instituto Humboldt (IAvH)	SB1Concordia1-2018-02-18_17-50.wav	SB1Concordia1	Passive Acoustic Sampling - ARBIMON recording	1	minute	1-minute recording every 10 minutes	2018-02-18	17:50:00	Subtropical moist forest	Proyecto: SantanderBio1. Muestreo coordinado por: Orlando Acevedo-Charry	SA	Concordia stream	Colombia	CO	Santander	El Carmen de Chucurí	Cascajales	Estribaciones de la Serranía de los Yariguíes - La Belleza - Concordia1	779	775	800	6.55836	-73.5772	Decimal coordinates	WGS84	6.55836	-73.5772	WGS84	SB1Concordia1-2018-02-18_17-50.wav	Environmental sound	.wav	http://colecciones.humboldt.org.co/rec/sonidos/publicaciones/MAP/OAC/1-Yariguies/Concordia1/SB1Concordia1-2018-02-18_17-50.wav	2018-02-18	Orlando Acevedo-Charry
SB1Concordia2-2018-02-18_17-50.wav	Environmental sound	Instituto Humboldt (IAvH)	SB1Concordia2-2018-02-18_17-50.wav	SB1Concordia2	Passive Acoustic Sampling - ARBIMON recording	1	minute	1-minute recording every 10 minutes	2018-02-18	17:50:00	Subtropical moist forest	Proyecto: SantanderBio1. Muestreo coordinado por: Orlando Acevedo-Charry	SA	Concordia stream	Colombia	CO	Santander	El Carmen de Chucurí	Cascajales	Estribaciones de la Serranía de los Yariguíes - La Belleza - Concordia2	799	775	800	6.55692	-73.5779	Decimal coordinates	WGS84	6.55692	-73.5779	WGS84	SB1Concordia2-2018-02-18_17-50.wav	Environmental sound	.wav	http://colecciones.humboldt.org.co/rec/sonidos/publicaciones/MAP/OAC/1-Yariguies/Concordia2/SB1Concordia2-2018-02-18_17-50.wav	2018-02-18	Orlando Acevedo-Charry
SB1Concordia1-2018-02-18_18-00.wav	Environmental sound	Instituto Humboldt (IAvH)	SB1Concordia1-2018-02-18_18-00.wav	SB1Concordia1	Passive Acoustic Sampling - ARBIMON recording	1	minute	1-minute recording every 10 minutes	2018-02-18	18:00:00	Subtropical moist forest	Proyecto: SantanderBio1. Muestreo coordinado por: Orlando Acevedo-Charry	SA	Concordia stream	Colombia	CO	Santander	El Carmen de Chucurí	Cascajales	Estribaciones de la Serranía de los Yariguíes - La Belleza - Concordia1	779	775	800	6.55836	-73.5772	Decimal coordinates	WGS84	6.55836	-73.5772	WGS84	SB1Concordia1-2018-02-18_18-00.wav	Environmental sound	.wav	http://colecciones.humboldt.org.co/rec/sonidos/publicaciones/MAP/OAC/1-Yariguies/Concordia1/SB1Concordia1-2018-02-18_18-00.wav	2018-02-18	Orlando Acevedo-Charry
SB1Concordia2-2018-02-18_18-00.wav	Environmental sound	Instituto Humboldt (IAvH)	SB1Concordia2-2018-02-18_18-00.wav	SB1Concordia2	Passive Acoustic Sampling - ARBIMON recording	1	minute	1-minute recording every 10 minutes	2018-02-18	18:00:00	Subtropical moist forest	Proyecto: SantanderBio1. Muestreo coordinado por: Orlando Acevedo-Charry	SA	Concordia stream	Colombia	CO	Santander	El Carmen de Chucurí	Cascajales	Estribaciones de la Serranía de los Yariguíes - La Belleza - Concordia2	799	775	800	6.55692	-73.5779	Decimal coordinates	WGS84	6.55692	-73.5779	WGS84	SB1Concordia2-2018-02-18_18-00.wav	Environmental sound	.wav	http://colecciones.humboldt.org.co/rec/sonidos/publicaciones/MAP/OAC/1-Yariguies/Concordia2/SB1Concordia2-2018-02-18_18-00.wav	2018-02-18	Orlando Acevedo-Charry
SB1Concordia1-2018-02-18_18-10.wav	Environmental sound	Instituto Humboldt (IAvH)	SB1Concordia1-2018-02-18_18-10.wav	SB1Concordia1	Passive Acoustic Sampling - ARBIMON recording	1	minute	1-minute recording every 10 minutes	2018-02-18	18:10:00	Subtropical moist forest	Proyecto: SantanderBio1. Muestreo coordinado por: Orlando Acevedo-Charry	SA	Concordia stream	Colombia	CO	Santander	El Carmen de Chucurí	Cascajales	Estribaciones de la Serranía de los Yariguíes - La Belleza - Concordia1	779	775	800	6.55836	-73.5772	Decimal coordinates	WGS84	6.55836	-73.5772	WGS84	SB1Concordia1-2018-02-18_18-10.wav	Environmental sound	.wav	http://colecciones.humboldt.org.co/rec/sonidos/publicaciones/MAP/OAC/1-Yariguies/Concordia1/SB1Concordia1-2018-02-18_18-10.wav	2018-02-18	Orlando Acevedo-Charry
SB1Concordia2-2018-02-18_18-10.wav	Environmental sound	Instituto Humboldt (IAvH)	SB1Concordia2-2018-02-18_18-10.wav	SB1Concordia2	Passive Acoustic Sampling - ARBIMON recording	1	minute	1-minute recording every 10 minutes	2018-02-18	18:10:00	Subtropical moist forest	Proyecto: SantanderBio1. Muestreo coordinado por: Orlando Acevedo-Charry	SA	Concordia stream	Colombia	CO	Santander	El Carmen de Chucurí	Cascajales	Estribaciones de la Serranía de los Yariguíes - La Belleza - Concordia2	799	775	800	6.55692	-73.5779	Decimal coordinates	WGS84	6.55692	-73.5779	WGS84	SB1Concordia2-2018-02-18_18-10.wav	Environmental sound	.wav	http://colecciones.humboldt.org.co/rec/sonidos/publicaciones/MAP/OAC/1-Yariguies/Concordia2/SB1Concordia2-2018-02-18_18-10.wav	2018-02-18	Orlando Acevedo-Charry
SB1Concordia1-2018-02-18_18-20.wav	Environmental sound	Instituto Humboldt (IAvH)	SB1Concordia1-2018-02-18_18-20.wav	SB1Concordia1	Passive Acoustic Sampling - ARBIMON recording	1	minute	1-minute recording every 10 minutes	2018-02-18	18:20:00	Subtropical moist forest	Proyecto: SantanderBio1. Muestreo coordinado por: Orlando Acevedo-Charry	SA	Concordia stream	Colombia	CO	Santander	El Carmen de Chucurí	Cascajales	Estribaciones de la Serranía de los Yariguíes - La Belleza - Concordia1	779	775	800	6.55836	-73.5772	Decimal coordinates	WGS84	6.55836	-73.5772	WGS84	SB1Concordia1-2018-02-18_18-20.wav	Environmental sound	.wav	http://colecciones.humboldt.org.co/rec/sonidos/publicaciones/MAP/OAC/1-Yariguies/Concordia1/SB1Concordia1-2018-02-18_18-20.wav	2018-02-18	Orlando Acevedo-Charry
SB1Concordia2-2018-02-18_18-20.wav	Environmental sound	Instituto Humboldt (IAvH)	SB1Concordia2-2018-02-18_18-20.wav	SB1Concordia2	Passive Acoustic Sampling - ARBIMON recording	1	minute	1-minute recording every 10 minutes	2018-02-18	18:20:00	Subtropical moist forest	Proyecto: SantanderBio1. Muestreo coordinado por: Orlando Acevedo-Charry	SA	Concordia stream	Colombia	CO	Santander	El Carmen de Chucurí	Cascajales	Estribaciones de la Serranía de los Yariguíes - La Belleza - Concordia2	799	775	800	6.55692	-73.5779	Decimal coordinates	WGS84	6.55692	-73.5779	WGS84	SB1Concordia2-2018-02-18_18-20.wav	Environmental sound	.wav	http://colecciones.humboldt.org.co/rec/sonidos/publicaciones/MAP/OAC/1-Yariguies/Concordia2/SB1Concordia2-2018-02-18_18-20.wav	2018-02-18	Orlando Acevedo-Charry
SB1Concordia1-2018-02-18_18-30.wav	Environmental sound	Instituto Humboldt (IAvH)	SB1Concordia1-2018-02-18_18-30.wav	SB1Concordia1	Passive Acoustic Sampling - ARBIMON recording	1	minute	1-minute recording every 10 minutes	2018-02-18	18:30:00	Subtropical moist forest	Proyecto: SantanderBio1. Muestreo coordinado por: Orlando Acevedo-Charry	SA	Concordia stream	Colombia	CO	Santander	El Carmen de Chucurí	Cascajales	Estribaciones de la Serranía de los Yariguíes - La Belleza - Concordia1	779	775	800	6.55836	-73.5772	Decimal coordinates	WGS84	6.55836	-73.5772	WGS84	SB1Concordia1-2018-02-18_18-30.wav	Environmental sound	.wav	http://colecciones.humboldt.org.co/rec/sonidos/publicaciones/MAP/OAC/1-Yariguies/Concordia1/SB1Concordia1-2018-02-18_18-30.wav	2018-02-18	Orlando Acevedo-Charry
SB1Concordia2-2018-02-18_18-30.wav	Environmental sound	Instituto Humboldt (IAvH)	SB1Concordia2-2018-02-18_18-30.wav	SB1Concordia2	Passive Acoustic Sampling - ARBIMON recording	1	minute	1-minute recording every 10 minutes	2018-02-18	18:30:00	Subtropical moist forest	Proyecto: SantanderBio1. Muestreo coordinado por: Orlando Acevedo-Charry	SA	Concordia stream	Colombia	CO	Santander	El Carmen de Chucurí	Cascajales	Estribaciones de la Serranía de los Yariguíes - La Belleza - Concordia2	799	775	800	6.55692	-73.5779	Decimal coordinates	WGS84	6.55692	-73.5779	WGS84	SB1Concordia2-2018-02-18_18-30.wav	Environmental sound	.wav	http://colecciones.humboldt.org.co/rec/sonidos/publicaciones/MAP/OAC/1-Yariguies/Concordia2/SB1Concordia2-2018-02-18_18-30.wav	2018-02-18	Orlando Acevedo-Charry
SB1Concordia1-2018-02-18_18-40.wav	Environmental sound	Instituto Humboldt (IAvH)	SB1Concordia1-2018-02-18_18-40.wav	SB1Concordia1	Passive Acoustic Sampling - ARBIMON recording	1	minute	1-minute recording every 10 minutes	2018-02-18	18:40:00	Subtropical moist forest	Proyecto: SantanderBio1. Muestreo coordinado por: Orlando Acevedo-Charry	SA	Concordia stream	Colombia	CO	Santander	El Carmen de Chucurí	Cascajales	Estribaciones de la Serranía de los Yariguíes - La Belleza - Concordia1	779	775	800	6.55836	-73.5772	Decimal coordinates	WGS84	6.55836	-73.5772	WGS84	SB1Concordia1-2018-02-18_18-40.wav	Environmental sound	.wav	http://colecciones.humboldt.org.co/rec/sonidos/publicaciones/MAP/OAC/1-Yariguies/Concordia1/SB1Concordia1-2018-02-18_18-40.wav	2018-02-18	Orlando Acevedo-Charry
SB1Concordia2-2018-02-18_18-40.wav	Environmental sound	Instituto Humboldt (IAvH)	SB1Concordia2-2018-02-18_18-40.wav	SB1Concordia2	Passive Acoustic Sampling - ARBIMON recording	1	minute	1-minute recording every 10 minutes	2018-02-18	18:40:00	Subtropical moist forest	Proyecto: SantanderBio1. Muestreo coordinado por: Orlando Acevedo-Charry	SA	Concordia stream	Colombia	CO	Santander	El Carmen de Chucurí	Cascajales	Estribaciones de la Serranía de los Yariguíes - La Belleza - Concordia2	799	775	800	6.55692	-73.5779	Decimal coordinates	WGS84	6.55692	-73.5779	WGS84	SB1Concordia2-2018-02-18_18-40.wav	Environmental sound	.wav	http://colecciones.humboldt.org.co/rec/sonidos/publicaciones/MAP/OAC/1-Yariguies/Concordia2/SB1Concordia2-2018-02-18_18-40.wav	2018-02-18	Orlando Acevedo-Charry
SB1Concordia1-2018-02-18_18-50.wav	Environmental sound	Instituto Humboldt (IAvH)	SB1Concordia1-2018-02-18_18-50.wav	SB1Concordia1	Passive Acoustic Sampling - ARBIMON recording	1	minute	1-minute recording every 10 minutes	2018-02-18	18:50:00	Subtropical moist forest	Proyecto: SantanderBio1. Muestreo coordinado por: Orlando Acevedo-Charry	SA	Concordia stream	Colombia	CO	Santander	El Carmen de Chucurí	Cascajales	Estribaciones de la Serranía de los Yariguíes - La Belleza - Concordia1	779	775	800	6.55836	-73.5772	Decimal coordinates	WGS84	6.55836	-73.5772	WGS84	SB1Concordia1-2018-02-18_18-50.wav	Environmental sound	.wav	http://colecciones.humboldt.org.co/rec/sonidos/publicaciones/MAP/OAC/1-Yariguies/Concordia1/SB1Concordia1-2018-02-18_18-50.wav	2018-02-18	Orlando Acevedo-Charry
SB1Concordia2-2018-02-18_18-50.wav	Environmental sound	Instituto Humboldt (IAvH)	SB1Concordia2-2018-02-18_18-50.wav	SB1Concordia2	Passive Acoustic Sampling - ARBIMON recording	1	minute	1-minute recording every 10 minutes	2018-02-18	18:50:00	Subtropical moist forest	Proyecto: SantanderBio1. Muestreo coordinado por: Orlando Acevedo-Charry	SA	Concordia stream	Colombia	CO	Santander	El Carmen de Chucurí	Cascajales	Estribaciones de la Serranía de los Yariguíes - La Belleza - Concordia2	799	775	800	6.55692	-73.5779	Decimal coordinates	WGS84	6.55692	-73.5779	WGS84	SB1Concordia2-2018-02-18_18-50.wav	Environmental sound	.wav	http://colecciones.humboldt.org.co/rec/sonidos/publicaciones/MAP/OAC/1-Yariguies/Concordia2/SB1Concordia2-2018-02-18_18-50.wav	2018-02-18	Orlando Acevedo-Charry
SB1Concordia1-2018-02-18_19-00.wav	Environmental sound	Instituto Humboldt (IAvH)	SB1Concordia1-2018-02-18_19-00.wav	SB1Concordia1	Passive Acoustic Sampling - ARBIMON recording	1	minute	1-minute recording every 10 minutes	2018-02-18	19:00:00	Subtropical moist forest	Proyecto: SantanderBio1. Muestreo coordinado por: Orlando Acevedo-Charry	SA	Concordia stream	Colombia	CO	Santander	El Carmen de Chucurí	Cascajales	Estribaciones de la Serranía de los Yariguíes - La Belleza - Concordia1	779	775	800	6.55836	-73.5772	Decimal coordinates	WGS84	6.55836	-73.5772	WGS84	SB1Concordia1-2018-02-18_19-00.wav	Environmental sound	.wav	http://colecciones.humboldt.org.co/rec/sonidos/publicaciones/MAP/OAC/1-Yariguies/Concordia1/SB1Concordia1-2018-02-18_19-00.wav	2018-02-18	Orlando Acevedo-Charry
SB1Concordia2-2018-02-18_19-00.wav	Environmental sound	Instituto Humboldt (IAvH)	SB1Concordia2-2018-02-18_19-00.wav	SB1Concordia2	Passive Acoustic Sampling - ARBIMON recording	1	minute	1-minute recording every 10 minutes	2018-02-18	19:00:00	Subtropical moist forest	Proyecto: SantanderBio1. Muestreo coordinado por: Orlando Acevedo-Charry	SA	Concordia stream	Colombia	CO	Santander	El Carmen de Chucurí	Cascajales	Estribaciones de la Serranía de los Yariguíes - La Belleza - Concordia2	799	775	800	6.55692	-73.5779	Decimal coordinates	WGS84	6.55692	-73.5779	WGS84	SB1Concordia2-2018-02-18_19-00.wav	Environmental sound	.wav	http://colecciones.humboldt.org.co/rec/sonidos/publicaciones/MAP/OAC/1-Yariguies/Concordia2/SB1Concordia2-2018-02-18_19-00.wav	2018-02-18	Orlando Acevedo-Charry
SB1Concordia1-2018-02-18_19-10.wav	Environmental sound	Instituto Humboldt (IAvH)	SB1Concordia1-2018-02-18_19-10.wav	SB1Concordia1	Passive Acoustic Sampling - ARBIMON recording	1	minute	1-minute recording every 10 minutes	2018-02-18	19:10:00	Subtropical moist forest	Proyecto: SantanderBio1. Muestreo coordinado por: Orlando Acevedo-Charry	SA	Concordia stream	Colombia	CO	Santander	El Carmen de Chucurí	Cascajales	Estribaciones de la Serranía de los Yariguíes - La Belleza - Concordia1	779	775	800	6.55836	-73.5772	Decimal coordinates	WGS84	6.55836	-73.5772	WGS84	SB1Concordia1-2018-02-18_19-10.wav	Environmental sound	.wav	http://colecciones.humboldt.org.co/rec/sonidos/publicaciones/MAP/OAC/1-Yariguies/Concordia1/SB1Concordia1-2018-02-18_19-10.wav	2018-02-18	Orlando Acevedo-Charry
SB1Concordia2-2018-02-18_19-10.wav	Environmental sound	Instituto Humboldt (IAvH)	SB1Concordia2-2018-02-18_19-10.wav	SB1Concordia2	Passive Acoustic Sampling - ARBIMON recording	1	minute	1-minute recording every 10 minutes	2018-02-18	19:10:00	Subtropical moist forest	Proyecto: SantanderBio1. Muestreo coordinado por: Orlando Acevedo-Charry	SA	Concordia stream	Colombia	CO	Santander	El Carmen de Chucurí	Cascajales	Estribaciones de la Serranía de los Yariguíes - La Belleza - Concordia2	799	775	800	6.55692	-73.5779	Decimal coordinates	WGS84	6.55692	-73.5779	WGS84	SB1Concordia2-2018-02-18_19-10.wav	Environmental sound	.wav	http://colecciones.humboldt.org.co/rec/sonidos/publicaciones/MAP/OAC/1-Yariguies/Concordia2/SB1Concordia2-2018-02-18_19-10.wav	2018-02-18	Orlando Acevedo-Charry
SB1Concordia1-2018-02-18_19-20.wav	Environmental sound	Instituto Humboldt (IAvH)	SB1Concordia1-2018-02-18_19-20.wav	SB1Concordia1	Passive Acoustic Sampling - ARBIMON recording	1	minute	1-minute recording every 10 minutes	2018-02-18	19:20:00	Subtropical moist forest	Proyecto: SantanderBio1. Muestreo coordinado por: Orlando Acevedo-Charry	SA	Concordia stream	Colombia	CO	Santander	El Carmen de Chucurí	Cascajales	Estribaciones de la Serranía de los Yariguíes - La Belleza - Concordia1	779	775	800	6.55836	-73.5772	Decimal coordinates	WGS84	6.55836	-73.5772	WGS84	SB1Concordia1-2018-02-18_19-20.wav	Environmental sound	.wav	http://colecciones.humboldt.org.co/rec/sonidos/publicaciones/MAP/OAC/1-Yariguies/Concordia1/SB1Concordia1-2018-02-18_19-20.wav	2018-02-18	Orlando Acevedo-Charry
SB1Concordia2-2018-02-18_19-20.wav	Environmental sound	Instituto Humboldt (IAvH)	SB1Concordia2-2018-02-18_19-20.wav	SB1Concordia2	Passive Acoustic Sampling - ARBIMON recording	1	minute	1-minute recording every 10 minutes	2018-02-18	19:20:00	Subtropical moist forest	Proyecto: SantanderBio1. Muestreo coordinado por: Orlando Acevedo-Charry	SA	Concordia stream	Colombia	CO	Santander	El Carmen de Chucurí	Cascajales	Estribaciones de la Serranía de los Yariguíes - La Belleza - Concordia2	799	775	800	6.55692	-73.5779	Decimal coordinates	WGS84	6.55692	-73.5779	WGS84	SB1Concordia2-2018-02-18_19-20.wav	Environmental sound	.wav	http://colecciones.humboldt.org.co/rec/sonidos/publicaciones/MAP/OAC/1-Yariguies/Concordia2/SB1Concordia2-2018-02-18_19-20.wav	2018-02-18	Orlando Acevedo-Charry
SB1Concordia1-2018-02-18_19-30.wav	Environmental sound	Instituto Humboldt (IAvH)	SB1Concordia1-2018-02-18_19-30.wav	SB1Concordia1	Passive Acoustic Sampling - ARBIMON recording	1	minute	1-minute recording every 10 minutes	2018-02-18	19:30:00	Subtropical moist forest	Proyecto: SantanderBio1. Muestreo coordinado por: Orlando Acevedo-Charry	SA	Concordia stream	Colombia	CO	Santander	El Carmen de Chucurí	Cascajales	Estribaciones de la Serranía de los Yariguíes - La Belleza - Concordia1	779	775	800	6.55836	-73.5772	Decimal coordinates	WGS84	6.55836	-73.5772	WGS84	SB1Concordia1-2018-02-18_19-30.wav	Environmental sound	.wav	http://colecciones.humboldt.org.co/rec/sonidos/publicaciones/MAP/OAC/1-Yariguies/Concordia1/SB1Concordia1-2018-02-18_19-30.wav	2018-02-18	Orlando Acevedo-Charry
SB1Concordia2-2018-02-18_19-30.wav	Environmental sound	Instituto Humboldt (IAvH)	SB1Concordia2-2018-02-18_19-30.wav	SB1Concordia2	Passive Acoustic Sampling - ARBIMON recording	1	minute	1-minute recording every 10 minutes	2018-02-18	19:30:00	Subtropical moist forest	Proyecto: SantanderBio1. Muestreo coordinado por: Orlando Acevedo-Charry	SA	Concordia stream	Colombia	CO	Santander	El Carmen de Chucurí	Cascajales	Estribaciones de la Serranía de los Yariguíes - La Belleza - Concordia2	799	775	800	6.55692	-73.5779	Decimal coordinates	WGS84	6.55692	-73.5779	WGS84	SB1Concordia2-2018-02-18_19-30.wav	Environmental sound	.wav	http://colecciones.humboldt.org.co/rec/sonidos/publicaciones/MAP/OAC/1-Yariguies/Concordia2/SB1Concordia2-2018-02-18_19-30.wav	2018-02-18	Orlando Acevedo-Charry
SB1Concordia1-2018-02-18_19-40.wav	Environmental sound	Instituto Humboldt (IAvH)	SB1Concordia1-2018-02-18_19-40.wav	SB1Concordia1	Passive Acoustic Sampling - ARBIMON recording	1	minute	1-minute recording every 10 minutes	2018-02-18	19:40:00	Subtropical moist forest	Proyecto: SantanderBio1. Muestreo coordinado por: Orlando Acevedo-Charry	SA	Concordia stream	Colombia	CO	Santander	El Carmen de Chucurí	Cascajales	Estribaciones de la Serranía de los Yariguíes - La Belleza - Concordia1	779	775	800	6.55836	-73.5772	Decimal coordinates	WGS84	6.55836	-73.5772	WGS84	SB1Concordia1-2018-02-18_19-40.wav	Environmental sound	.wav	http://colecciones.humboldt.org.co/rec/sonidos/publicaciones/MAP/OAC/1-Yariguies/Concordia1/SB1Concordia1-2018-02-18_19-40.wav	2018-02-18	Orlando Acevedo-Charry
SB1Concordia2-2018-02-18_19-40.wav	Environmental sound	Instituto Humboldt (IAvH)	SB1Concordia2-2018-02-18_19-40.wav	SB1Concordia2	Passive Acoustic Sampling - ARBIMON recording	1	minute	1-minute recording every 10 minutes	2018-02-18	19:40:00	Subtropical moist forest	Proyecto: SantanderBio1. Muestreo coordinado por: Orlando Acevedo-Charry	SA	Concordia stream	Colombia	CO	Santander	El Carmen de Chucurí	Cascajales	Estribaciones de la Serranía de los Yariguíes - La Belleza - Concordia2	799	775	800	6.55692	-73.5779	Decimal coordinates	WGS84	6.55692	-73.5779	WGS84	SB1Concordia2-2018-02-18_19-40.wav	Environmental sound	.wav	http://colecciones.humboldt.org.co/rec/sonidos/publicaciones/MAP/OAC/1-Yariguies/Concordia2/SB1Concordia2-2018-02-18_19-40.wav	2018-02-18	Orlando Acevedo-Charry
SB1Concordia1-2018-02-18_19-50.wav	Environmental sound	Instituto Humboldt (IAvH)	SB1Concordia1-2018-02-18_19-50.wav	SB1Concordia1	Passive Acoustic Sampling - ARBIMON recording	1	minute	1-minute recording every 10 minutes	2018-02-18	19:50:00	Subtropical moist forest	Proyecto: SantanderBio1. Muestreo coordinado por: Orlando Acevedo-Charry	SA	Concordia stream	Colombia	CO	Santander	El Carmen de Chucurí	Cascajales	Estribaciones de la Serranía de los Yariguíes - La Belleza - Concordia1	779	775	800	6.55836	-73.5772	Decimal coordinates	WGS84	6.55836	-73.5772	WGS84	SB1Concordia1-2018-02-18_19-50.wav	Environmental sound	.wav	http://colecciones.humboldt.org.co/rec/sonidos/publicaciones/MAP/OAC/1-Yariguies/Concordia1/SB1Concordia1-2018-02-18_19-50.wav	2018-02-18	Orlando Acevedo-Charry
SB1Concordia2-2018-02-18_19-50.wav	Environmental sound	Instituto Humboldt (IAvH)	SB1Concordia2-2018-02-18_19-50.wav	SB1Concordia2	Passive Acoustic Sampling - ARBIMON recording	1	minute	1-minute recording every 10 minutes	2018-02-18	19:50:00	Subtropical moist forest	Proyecto: SantanderBio1. Muestreo coordinado por: Orlando Acevedo-Charry	SA	Concordia stream	Colombia	CO	Santander	El Carmen de Chucurí	Cascajales	Estribaciones de la Serranía de los Yariguíes - La Belleza - Concordia2	799	775	800	6.55692	-73.5779	Decimal coordinates	WGS84	6.55692	-73.5779	WGS84	SB1Concordia2-2018-02-18_19-50.wav	Environmental sound	.wav	http://colecciones.humboldt.org.co/rec/sonidos/publicaciones/MAP/OAC/1-Yariguies/Concordia2/SB1Concordia2-2018-02-18_19-50.wav	2018-02-18	Orlando Acevedo-Charry
SB1Concordia1-2018-02-18_20-00.wav	Environmental sound	Instituto Humboldt (IAvH)	SB1Concordia1-2018-02-18_20-00.wav	SB1Concordia1	Passive Acoustic Sampling - ARBIMON recording	1	minute	1-minute recording every 10 minutes	2018-02-18	20:00:00	Subtropical moist forest	Proyecto: SantanderBio1. Muestreo coordinado por: Orlando Acevedo-Charry	SA	Concordia stream	Colombia	CO	Santander	El Carmen de Chucurí	Cascajales	Estribaciones de la Serranía de los Yariguíes - La Belleza - Concordia1	779	775	800	6.55836	-73.5772	Decimal coordinates	WGS84	6.55836	-73.5772	WGS84	SB1Concordia1-2018-02-18_20-00.wav	Environmental sound	.wav	http://colecciones.humboldt.org.co/rec/sonidos/publicaciones/MAP/OAC/1-Yariguies/Concordia1/SB1Concordia1-2018-02-18_20-00.wav	2018-02-18	Orlando Acevedo-Charry
SB1Concordia2-2018-02-18_20-00.wav	Environmental sound	Instituto Humboldt (IAvH)	SB1Concordia2-2018-02-18_20-00.wav	SB1Concordia2	Passive Acoustic Sampling - ARBIMON recording	1	minute	1-minute recording every 10 minutes	2018-02-18	20:00:00	Subtropical moist forest	Proyecto: SantanderBio1. Muestreo coordinado por: Orlando Acevedo-Charry	SA	Concordia stream	Colombia	CO	Santander	El Carmen de Chucurí	Cascajales	Estribaciones de la Serranía de los Yariguíes - La Belleza - Concordia2	799	775	800	6.55692	-73.5779	Decimal coordinates	WGS84	6.55692	-73.5779	WGS84	SB1Concordia2-2018-02-18_20-00.wav	Environmental sound	.wav	http://colecciones.humboldt.org.co/rec/sonidos/publicaciones/MAP/OAC/1-Yariguies/Concordia2/SB1Concordia2-2018-02-18_20-00.wav	2018-02-18	Orlando Acevedo-Charry
SB1Concordia1-2018-02-18_20-10.wav	Environmental sound	Instituto Humboldt (IAvH)	SB1Concordia1-2018-02-18_20-10.wav	SB1Concordia1	Passive Acoustic Sampling - ARBIMON recording	1	minute	1-minute recording every 10 minutes	2018-02-18	20:10:00	Subtropical moist forest	Proyecto: SantanderBio1. Muestreo coordinado por: Orlando Acevedo-Charry	SA	Concordia stream	Colombia	CO	Santander	El Carmen de Chucurí	Cascajales	Estribaciones de la Serranía de los Yariguíes - La Belleza - Concordia1	779	775	800	6.55836	-73.5772	Decimal coordinates	WGS84	6.55836	-73.5772	WGS84	SB1Concordia1-2018-02-18_20-10.wav	Environmental sound	.wav	http://colecciones.humboldt.org.co/rec/sonidos/publicaciones/MAP/OAC/1-Yariguies/Concordia1/SB1Concordia1-2018-02-18_20-10.wav	2018-02-18	Orlando Acevedo-Charry
SB1Concordia2-2018-02-18_20-10.wav	Environmental sound	Instituto Humboldt (IAvH)	SB1Concordia2-2018-02-18_20-10.wav	SB1Concordia2	Passive Acoustic Sampling - ARBIMON recording	1	minute	1-minute recording every 10 minutes	2018-02-18	20:10:00	Subtropical moist forest	Proyecto: SantanderBio1. Muestreo coordinado por: Orlando Acevedo-Charry	SA	Concordia stream	Colombia	CO	Santander	El Carmen de Chucurí	Cascajales	Estribaciones de la Serranía de los Yariguíes - La Belleza - Concordia2	799	775	800	6.55692	-73.5779	Decimal coordinates	WGS84	6.55692	-73.5779	WGS84	SB1Concordia2-2018-02-18_20-10.wav	Environmental sound	.wav	http://colecciones.humboldt.org.co/rec/sonidos/publicaciones/MAP/OAC/1-Yariguies/Concordia2/SB1Concordia2-2018-02-18_20-10.wav	2018-02-18	Orlando Acevedo-Charry
SB1Concordia1-2018-02-18_20-20.wav	Environmental sound	Instituto Humboldt (IAvH)	SB1Concordia1-2018-02-18_20-20.wav	SB1Concordia1	Passive Acoustic Sampling - ARBIMON recording	1	minute	1-minute recording every 10 minutes	2018-02-18	20:20:00	Subtropical moist forest	Proyecto: SantanderBio1. Muestreo coordinado por: Orlando Acevedo-Charry	SA	Concordia stream	Colombia	CO	Santander	El Carmen de Chucurí	Cascajales	Estribaciones de la Serranía de los Yariguíes - La Belleza - Concordia1	779	775	800	6.55836	-73.5772	Decimal coordinates	WGS84	6.55836	-73.5772	WGS84	SB1Concordia1-2018-02-18_20-20.wav	Environmental sound	.wav	http://colecciones.humboldt.org.co/rec/sonidos/publicaciones/MAP/OAC/1-Yariguies/Concordia1/SB1Concordia1-2018-02-18_20-20.wav	2018-02-18	Orlando Acevedo-Charry
SB1Concordia2-2018-02-18_20-20.wav	Environmental sound	Instituto Humboldt (IAvH)	SB1Concordia2-2018-02-18_20-20.wav	SB1Concordia2	Passive Acoustic Sampling - ARBIMON recording	1	minute	1-minute recording every 10 minutes	2018-02-18	20:20:00	Subtropical moist forest	Proyecto: SantanderBio1. Muestreo coordinado por: Orlando Acevedo-Charry	SA	Concordia stream	Colombia	CO	Santander	El Carmen de Chucurí	Cascajales	Estribaciones de la Serranía de los Yariguíes - La Belleza - Concordia2	799	775	800	6.55692	-73.5779	Decimal coordinates	WGS84	6.55692	-73.5779	WGS84	SB1Concordia2-2018-02-18_20-20.wav	Environmental sound	.wav	http://colecciones.humboldt.org.co/rec/sonidos/publicaciones/MAP/OAC/1-Yariguies/Concordia2/SB1Concordia2-2018-02-18_20-20.wav	2018-02-18	Orlando Acevedo-Charry
SB1Concordia1-2018-02-18_20-30.wav	Environmental sound	Instituto Humboldt (IAvH)	SB1Concordia1-2018-02-18_20-30.wav	SB1Concordia1	Passive Acoustic Sampling - ARBIMON recording	1	minute	1-minute recording every 10 minutes	2018-02-18	20:30:00	Subtropical moist forest	Proyecto: SantanderBio1. Muestreo coordinado por: Orlando Acevedo-Charry	SA	Concordia stream	Colombia	CO	Santander	El Carmen de Chucurí	Cascajales	Estribaciones de la Serranía de los Yariguíes - La Belleza - Concordia1	779	775	800	6.55836	-73.5772	Decimal coordinates	WGS84	6.55836	-73.5772	WGS84	SB1Concordia1-2018-02-18_20-30.wav	Environmental sound	.wav	http://colecciones.humboldt.org.co/rec/sonidos/publicaciones/MAP/OAC/1-Yariguies/Concordia1/SB1Concordia1-2018-02-18_20-30.wav	2018-02-18	Orlando Acevedo-Charry
SB1Concordia2-2018-02-18_20-30.wav	Environmental sound	Instituto Humboldt (IAvH)	SB1Concordia2-2018-02-18_20-30.wav	SB1Concordia2	Passive Acoustic Sampling - ARBIMON recording	1	minute	1-minute recording every 10 minutes	2018-02-18	20:30:00	Subtropical moist forest	Proyecto: SantanderBio1. Muestreo coordinado por: Orlando Acevedo-Charry	SA	Concordia stream	Colombia	CO	Santander	El Carmen de Chucurí	Cascajales	Estribaciones de la Serranía de los Yariguíes - La Belleza - Concordia2	799	775	800	6.55692	-73.5779	Decimal coordinates	WGS84	6.55692	-73.5779	WGS84	SB1Concordia2-2018-02-18_20-30.wav	Environmental sound	.wav	http://colecciones.humboldt.org.co/rec/sonidos/publicaciones/MAP/OAC/1-Yariguies/Concordia2/SB1Concordia2-2018-02-18_20-30.wav	2018-02-18	Orlando Acevedo-Charry
SB1Concordia1-2018-02-18_20-40.wav	Environmental sound	Instituto Humboldt (IAvH)	SB1Concordia1-2018-02-18_20-40.wav	SB1Concordia1	Passive Acoustic Sampling - ARBIMON recording	1	minute	1-minute recording every 10 minutes	2018-02-18	20:40:00	Subtropical moist forest	Proyecto: SantanderBio1. Muestreo coordinado por: Orlando Acevedo-Charry	SA	Concordia stream	Colombia	CO	Santander	El Carmen de Chucurí	Cascajales	Estribaciones de la Serranía de los Yariguíes - La Belleza - Concordia1	779	775	800	6.55836	-73.5772	Decimal coordinates	WGS84	6.55836	-73.5772	WGS84	SB1Concordia1-2018-02-18_20-40.wav	Environmental sound	.wav	http://colecciones.humboldt.org.co/rec/sonidos/publicaciones/MAP/OAC/1-Yariguies/Concordia1/SB1Concordia1-2018-02-18_20-40.wav	2018-02-18	Orlando Acevedo-Charry
SB1Concordia2-2018-02-18_20-40.wav	Environmental sound	Instituto Humboldt (IAvH)	SB1Concordia2-2018-02-18_20-40.wav	SB1Concordia2	Passive Acoustic Sampling - ARBIMON recording	1	minute	1-minute recording every 10 minutes	2018-02-18	20:40:00	Subtropical moist forest	Proyecto: SantanderBio1. Muestreo coordinado por: Orlando Acevedo-Charry	SA	Concordia stream	Colombia	CO	Santander	El Carmen de Chucurí	Cascajales	Estribaciones de la Serranía de los Yariguíes - La Belleza - Concordia2	799	775	800	6.55692	-73.5779	Decimal coordinates	WGS84	6.55692	-73.5779	WGS84	SB1Concordia2-2018-02-18_20-40.wav	Environmental sound	.wav	http://colecciones.humboldt.org.co/rec/sonidos/publicaciones/MAP/OAC/1-Yariguies/Concordia2/SB1Concordia2-2018-02-18_20-40.wav	2018-02-18	Orlando Acevedo-Charry
SB1Concordia1-2018-02-18_20-50.wav	Environmental sound	Instituto Humboldt (IAvH)	SB1Concordia1-2018-02-18_20-50.wav	SB1Concordia1	Passive Acoustic Sampling - ARBIMON recording	1	minute	1-minute recording every 10 minutes	2018-02-18	20:50:00	Subtropical moist forest	Proyecto: SantanderBio1. Muestreo coordinado por: Orlando Acevedo-Charry	SA	Concordia stream	Colombia	CO	Santander	El Carmen de Chucurí	Cascajales	Estribaciones de la Serranía de los Yariguíes - La Belleza - Concordia1	779	775	800	6.55836	-73.5772	Decimal coordinates	WGS84	6.55836	-73.5772	WGS84	SB1Concordia1-2018-02-18_20-50.wav	Environmental sound	.wav	http://colecciones.humboldt.org.co/rec/sonidos/publicaciones/MAP/OAC/1-Yariguies/Concordia1/SB1Concordia1-2018-02-18_20-50.wav	2018-02-18	Orlando Acevedo-Charry
SB1Concordia2-2018-02-18_20-50.wav	Environmental sound	Instituto Humboldt (IAvH)	SB1Concordia2-2018-02-18_20-50.wav	SB1Concordia2	Passive Acoustic Sampling - ARBIMON recording	1	minute	1-minute recording every 10 minutes	2018-02-18	20:50:00	Subtropical moist forest	Proyecto: SantanderBio1. Muestreo coordinado por: Orlando Acevedo-Charry	SA	Concordia stream	Colombia	CO	Santander	El Carmen de Chucurí	Cascajales	Estribaciones de la Serranía de los Yariguíes - La Belleza - Concordia2	799	775	800	6.55692	-73.5779	Decimal coordinates	WGS84	6.55692	-73.5779	WGS84	SB1Concordia2-2018-02-18_20-50.wav	Environmental sound	.wav	http://colecciones.humboldt.org.co/rec/sonidos/publicaciones/MAP/OAC/1-Yariguies/Concordia2/SB1Concordia2-2018-02-18_20-50.wav	2018-02-18	Orlando Acevedo-Charry
SB1Concordia1-2018-02-18_21-00.wav	Environmental sound	Instituto Humboldt (IAvH)	SB1Concordia1-2018-02-18_21-00.wav	SB1Concordia1	Passive Acoustic Sampling - ARBIMON recording	1	minute	1-minute recording every 10 minutes	2018-02-18	21:00:00	Subtropical moist forest	Proyecto: SantanderBio1. Muestreo coordinado por: Orlando Acevedo-Charry	SA	Concordia stream	Colombia	CO	Santander	El Carmen de Chucurí	Cascajales	Estribaciones de la Serranía de los Yariguíes - La Belleza - Concordia1	779	775	800	6.55836	-73.5772	Decimal coordinates	WGS84	6.55836	-73.5772	WGS84	SB1Concordia1-2018-02-18_21-00.wav	Environmental sound	.wav	http://colecciones.humboldt.org.co/rec/sonidos/publicaciones/MAP/OAC/1-Yariguies/Concordia1/SB1Concordia1-2018-02-18_21-00.wav	2018-02-18	Orlando Acevedo-Charry
SB1Concordia2-2018-02-18_21-00.wav	Environmental sound	Instituto Humboldt (IAvH)	SB1Concordia2-2018-02-18_21-00.wav	SB1Concordia2	Passive Acoustic Sampling - ARBIMON recording	1	minute	1-minute recording every 10 minutes	2018-02-18	21:00:00	Subtropical moist forest	Proyecto: SantanderBio1. Muestreo coordinado por: Orlando Acevedo-Charry	SA	Concordia stream	Colombia	CO	Santander	El Carmen de Chucurí	Cascajales	Estribaciones de la Serranía de los Yariguíes - La Belleza - Concordia2	799	775	800	6.55692	-73.5779	Decimal coordinates	WGS84	6.55692	-73.5779	WGS84	SB1Concordia2-2018-02-18_21-00.wav	Environmental sound	.wav	http://colecciones.humboldt.org.co/rec/sonidos/publicaciones/MAP/OAC/1-Yariguies/Concordia2/SB1Concordia2-2018-02-18_21-00.wav	2018-02-18	Orlando Acevedo-Charry
SB1Concordia1-2018-02-18_21-10.wav	Environmental sound	Instituto Humboldt (IAvH)	SB1Concordia1-2018-02-18_21-10.wav	SB1Concordia1	Passive Acoustic Sampling - ARBIMON recording	1	minute	1-minute recording every 10 minutes	2018-02-18	21:10:00	Subtropical moist forest	Proyecto: SantanderBio1. Muestreo coordinado por: Orlando Acevedo-Charry	SA	Concordia stream	Colombia	CO	Santander	El Carmen de Chucurí	Cascajales	Estribaciones de la Serranía de los Yariguíes - La Belleza - Concordia1	779	775	800	6.55836	-73.5772	Decimal coordinates	WGS84	6.55836	-73.5772	WGS84	SB1Concordia1-2018-02-18_21-10.wav	Environmental sound	.wav	http://colecciones.humboldt.org.co/rec/sonidos/publicaciones/MAP/OAC/1-Yariguies/Concordia1/SB1Concordia1-2018-02-18_21-10.wav	2018-02-18	Orlando Acevedo-Charry
SB1Concordia2-2018-02-18_21-10.wav	Environmental sound	Instituto Humboldt (IAvH)	SB1Concordia2-2018-02-18_21-10.wav	SB1Concordia2	Passive Acoustic Sampling - ARBIMON recording	1	minute	1-minute recording every 10 minutes	2018-02-18	21:10:00	Subtropical moist forest	Proyecto: SantanderBio1. Muestreo coordinado por: Orlando Acevedo-Charry	SA	Concordia stream	Colombia	CO	Santander	El Carmen de Chucurí	Cascajales	Estribaciones de la Serranía de los Yariguíes - La Belleza - Concordia2	799	775	800	6.55692	-73.5779	Decimal coordinates	WGS84	6.55692	-73.5779	WGS84	SB1Concordia2-2018-02-18_21-10.wav	Environmental sound	.wav	http://colecciones.humboldt.org.co/rec/sonidos/publicaciones/MAP/OAC/1-Yariguies/Concordia2/SB1Concordia2-2018-02-18_21-10.wav	2018-02-18	Orlando Acevedo-Charry
SB1Concordia1-2018-02-18_21-20.wav	Environmental sound	Instituto Humboldt (IAvH)	SB1Concordia1-2018-02-18_21-20.wav	SB1Concordia1	Passive Acoustic Sampling - ARBIMON recording	1	minute	1-minute recording every 10 minutes	2018-02-18	21:20:00	Subtropical moist forest	Proyecto: SantanderBio1. Muestreo coordinado por: Orlando Acevedo-Charry	SA	Concordia stream	Colombia	CO	Santander	El Carmen de Chucurí	Cascajales	Estribaciones de la Serranía de los Yariguíes - La Belleza - Concordia1	779	775	800	6.55836	-73.5772	Decimal coordinates	WGS84	6.55836	-73.5772	WGS84	SB1Concordia1-2018-02-18_21-20.wav	Environmental sound	.wav	http://colecciones.humboldt.org.co/rec/sonidos/publicaciones/MAP/OAC/1-Yariguies/Concordia1/SB1Concordia1-2018-02-18_21-20.wav	2018-02-18	Orlando Acevedo-Charry
SB1Concordia2-2018-02-18_21-20.wav	Environmental sound	Instituto Humboldt (IAvH)	SB1Concordia2-2018-02-18_21-20.wav	SB1Concordia2	Passive Acoustic Sampling - ARBIMON recording	1	minute	1-minute recording every 10 minutes	2018-02-18	21:20:00	Subtropical moist forest	Proyecto: SantanderBio1. Muestreo coordinado por: Orlando Acevedo-Charry	SA	Concordia stream	Colombia	CO	Santander	El Carmen de Chucurí	Cascajales	Estribaciones de la Serranía de los Yariguíes - La Belleza - Concordia2	799	775	800	6.55692	-73.5779	Decimal coordinates	WGS84	6.55692	-73.5779	WGS84	SB1Concordia2-2018-02-18_21-20.wav	Environmental sound	.wav	http://colecciones.humboldt.org.co/rec/sonidos/publicaciones/MAP/OAC/1-Yariguies/Concordia2/SB1Concordia2-2018-02-18_21-20.wav	2018-02-18	Orlando Acevedo-Charry
SB1Concordia1-2018-02-18_21-30.wav	Environmental sound	Instituto Humboldt (IAvH)	SB1Concordia1-2018-02-18_21-30.wav	SB1Concordia1	Passive Acoustic Sampling - ARBIMON recording	1	minute	1-minute recording every 10 minutes	2018-02-18	21:30:00	Subtropical moist forest	Proyecto: SantanderBio1. Muestreo coordinado por: Orlando Acevedo-Charry	SA	Concordia stream	Colombia	CO	Santander	El Carmen de Chucurí	Cascajales	Estribaciones de la Serranía de los Yariguíes - La Belleza - Concordia1	779	775	800	6.55836	-73.5772	Decimal coordinates	WGS84	6.55836	-73.5772	WGS84	SB1Concordia1-2018-02-18_21-30.wav	Environmental sound	.wav	http://colecciones.humboldt.org.co/rec/sonidos/publicaciones/MAP/OAC/1-Yariguies/Concordia1/SB1Concordia1-2018-02-18_21-30.wav	2018-02-18	Orlando Acevedo-Charry
SB1Concordia2-2018-02-18_21-30.wav	Environmental sound	Instituto Humboldt (IAvH)	SB1Concordia2-2018-02-18_21-30.wav	SB1Concordia2	Passive Acoustic Sampling - ARBIMON recording	1	minute	1-minute recording every 10 minutes	2018-02-18	21:30:00	Subtropical moist forest	Proyecto: SantanderBio1. Muestreo coordinado por: Orlando Acevedo-Charry	SA	Concordia stream	Colombia	CO	Santander	El Carmen de Chucurí	Cascajales	Estribaciones de la Serranía de los Yariguíes - La Belleza - Concordia2	799	775	800	6.55692	-73.5779	Decimal coordinates	WGS84	6.55692	-73.5779	WGS84	SB1Concordia2-2018-02-18_21-30.wav	Environmental sound	.wav	http://colecciones.humboldt.org.co/rec/sonidos/publicaciones/MAP/OAC/1-Yariguies/Concordia2/SB1Concordia2-2018-02-18_21-30.wav	2018-02-18	Orlando Acevedo-Charry
SB1Concordia1-2018-02-18_21-40.wav	Environmental sound	Instituto Humboldt (IAvH)	SB1Concordia1-2018-02-18_21-40.wav	SB1Concordia1	Passive Acoustic Sampling - ARBIMON recording	1	minute	1-minute recording every 10 minutes	2018-02-18	21:40:00	Subtropical moist forest	Proyecto: SantanderBio1. Muestreo coordinado por: Orlando Acevedo-Charry	SA	Concordia stream	Colombia	CO	Santander	El Carmen de Chucurí	Cascajales	Estribaciones de la Serranía de los Yariguíes - La Belleza - Concordia1	779	775	800	6.55836	-73.5772	Decimal coordinates	WGS84	6.55836	-73.5772	WGS84	SB1Concordia1-2018-02-18_21-40.wav	Environmental sound	.wav	http://colecciones.humboldt.org.co/rec/sonidos/publicaciones/MAP/OAC/1-Yariguies/Concordia1/SB1Concordia1-2018-02-18_21-40.wav	2018-02-18	Orlando Acevedo-Charry
SB1Concordia2-2018-02-18_21-40.wav	Environmental sound	Instituto Humboldt (IAvH)	SB1Concordia2-2018-02-18_21-40.wav	SB1Concordia2	Passive Acoustic Sampling - ARBIMON recording	1	minute	1-minute recording every 10 minutes	2018-02-18	21:40:00	Subtropical moist forest	Proyecto: SantanderBio1. Muestreo coordinado por: Orlando Acevedo-Charry	SA	Concordia stream	Colombia	CO	Santander	El Carmen de Chucurí	Cascajales	Estribaciones de la Serranía de los Yariguíes - La Belleza - Concordia2	799	775	800	6.55692	-73.5779	Decimal coordinates	WGS84	6.55692	-73.5779	WGS84	SB1Concordia2-2018-02-18_21-40.wav	Environmental sound	.wav	http://colecciones.humboldt.org.co/rec/sonidos/publicaciones/MAP/OAC/1-Yariguies/Concordia2/SB1Concordia2-2018-02-18_21-40.wav	2018-02-18	Orlando Acevedo-Charry
SB1Concordia1-2018-02-18_21-50.wav	Environmental sound	Instituto Humboldt (IAvH)	SB1Concordia1-2018-02-18_21-50.wav	SB1Concordia1	Passive Acoustic Sampling - ARBIMON recording	1	minute	1-minute recording every 10 minutes	2018-02-18	21:50:00	Subtropical moist forest	Proyecto: SantanderBio1. Muestreo coordinado por: Orlando Acevedo-Charry	SA	Concordia stream	Colombia	CO	Santander	El Carmen de Chucurí	Cascajales	Estribaciones de la Serranía de los Yariguíes - La Belleza - Concordia1	779	775	800	6.55836	-73.5772	Decimal coordinates	WGS84	6.55836	-73.5772	WGS84	SB1Concordia1-2018-02-18_21-50.wav	Environmental sound	.wav	http://colecciones.humboldt.org.co/rec/sonidos/publicaciones/MAP/OAC/1-Yariguies/Concordia1/SB1Concordia1-2018-02-18_21-50.wav	2018-02-18	Orlando Acevedo-Charry
SB1Concordia2-2018-02-18_21-50.wav	Environmental sound	Instituto Humboldt (IAvH)	SB1Concordia2-2018-02-18_21-50.wav	SB1Concordia2	Passive Acoustic Sampling - ARBIMON recording	1	minute	1-minute recording every 10 minutes	2018-02-18	21:50:00	Subtropical moist forest	Proyecto: SantanderBio1. Muestreo coordinado por: Orlando Acevedo-Charry	SA	Concordia stream	Colombia	CO	Santander	El Carmen de Chucurí	Cascajales	Estribaciones de la Serranía de los Yariguíes - La Belleza - Concordia2	799	775	800	6.55692	-73.5779	Decimal coordinates	WGS84	6.55692	-73.5779	WGS84	SB1Concordia2-2018-02-18_21-50.wav	Environmental sound	.wav	http://colecciones.humboldt.org.co/rec/sonidos/publicaciones/MAP/OAC/1-Yariguies/Concordia2/SB1Concordia2-2018-02-18_21-50.wav	2018-02-18	Orlando Acevedo-Charry
SB1Concordia1-2018-02-18_22-00.wav	Environmental sound	Instituto Humboldt (IAvH)	SB1Concordia1-2018-02-18_22-00.wav	SB1Concordia1	Passive Acoustic Sampling - ARBIMON recording	1	minute	1-minute recording every 10 minutes	2018-02-18	22:00:00	Subtropical moist forest	Proyecto: SantanderBio1. Muestreo coordinado por: Orlando Acevedo-Charry	SA	Concordia stream	Colombia	CO	Santander	El Carmen de Chucurí	Cascajales	Estribaciones de la Serranía de los Yariguíes - La Belleza - Concordia1	779	775	800	6.55836	-73.5772	Decimal coordinates	WGS84	6.55836	-73.5772	WGS84	SB1Concordia1-2018-02-18_22-00.wav	Environmental sound	.wav	http://colecciones.humboldt.org.co/rec/sonidos/publicaciones/MAP/OAC/1-Yariguies/Concordia1/SB1Concordia1-2018-02-18_22-00.wav	2018-02-18	Orlando Acevedo-Charry
SB1Concordia2-2018-02-18_22-00.wav	Environmental sound	Instituto Humboldt (IAvH)	SB1Concordia2-2018-02-18_22-00.wav	SB1Concordia2	Passive Acoustic Sampling - ARBIMON recording	1	minute	1-minute recording every 10 minutes	2018-02-18	22:00:00	Subtropical moist forest	Proyecto: SantanderBio1. Muestreo coordinado por: Orlando Acevedo-Charry	SA	Concordia stream	Colombia	CO	Santander	El Carmen de Chucurí	Cascajales	Estribaciones de la Serranía de los Yariguíes - La Belleza - Concordia2	799	775	800	6.55692	-73.5779	Decimal coordinates	WGS84	6.55692	-73.5779	WGS84	SB1Concordia2-2018-02-18_22-00.wav	Environmental sound	.wav	http://colecciones.humboldt.org.co/rec/sonidos/publicaciones/MAP/OAC/1-Yariguies/Concordia2/SB1Concordia2-2018-02-18_22-00.wav	2018-02-18	Orlando Acevedo-Charry
SB1Concordia1-2018-02-18_22-10.wav	Environmental sound	Instituto Humboldt (IAvH)	SB1Concordia1-2018-02-18_22-10.wav	SB1Concordia1	Passive Acoustic Sampling - ARBIMON recording	1	minute	1-minute recording every 10 minutes	2018-02-18	22:10:00	Subtropical moist forest	Proyecto: SantanderBio1. Muestreo coordinado por: Orlando Acevedo-Charry	SA	Concordia stream	Colombia	CO	Santander	El Carmen de Chucurí	Cascajales	Estribaciones de la Serranía de los Yariguíes - La Belleza - Concordia1	779	775	800	6.55836	-73.5772	Decimal coordinates	WGS84	6.55836	-73.5772	WGS84	SB1Concordia1-2018-02-18_22-10.wav	Environmental sound	.wav	http://colecciones.humboldt.org.co/rec/sonidos/publicaciones/MAP/OAC/1-Yariguies/Concordia1/SB1Concordia1-2018-02-18_22-10.wav	2018-02-18	Orlando Acevedo-Charry
SB1Concordia2-2018-02-18_22-10.wav	Environmental sound	Instituto Humboldt (IAvH)	SB1Concordia2-2018-02-18_22-10.wav	SB1Concordia2	Passive Acoustic Sampling - ARBIMON recording	1	minute	1-minute recording every 10 minutes	2018-02-18	22:10:00	Subtropical moist forest	Proyecto: SantanderBio1. Muestreo coordinado por: Orlando Acevedo-Charry	SA	Concordia stream	Colombia	CO	Santander	El Carmen de Chucurí	Cascajales	Estribaciones de la Serranía de los Yariguíes - La Belleza - Concordia2	799	775	800	6.55692	-73.5779	Decimal coordinates	WGS84	6.55692	-73.5779	WGS84	SB1Concordia2-2018-02-18_22-10.wav	Environmental sound	.wav	http://colecciones.humboldt.org.co/rec/sonidos/publicaciones/MAP/OAC/1-Yariguies/Concordia2/SB1Concordia2-2018-02-18_22-10.wav	2018-02-18	Orlando Acevedo-Charry
SB1Concordia1-2018-02-18_22-20.wav	Environmental sound	Instituto Humboldt (IAvH)	SB1Concordia1-2018-02-18_22-20.wav	SB1Concordia1	Passive Acoustic Sampling - ARBIMON recording	1	minute	1-minute recording every 10 minutes	2018-02-18	22:20:00	Subtropical moist forest	Proyecto: SantanderBio1. Muestreo coordinado por: Orlando Acevedo-Charry	SA	Concordia stream	Colombia	CO	Santander	El Carmen de Chucurí	Cascajales	Estribaciones de la Serranía de los Yariguíes - La Belleza - Concordia1	779	775	800	6.55836	-73.5772	Decimal coordinates	WGS84	6.55836	-73.5772	WGS84	SB1Concordia1-2018-02-18_22-20.wav	Environmental sound	.wav	http://colecciones.humboldt.org.co/rec/sonidos/publicaciones/MAP/OAC/1-Yariguies/Concordia1/SB1Concordia1-2018-02-18_22-20.wav	2018-02-18	Orlando Acevedo-Charry
SB1Concordia2-2018-02-18_22-20.wav	Environmental sound	Instituto Humboldt (IAvH)	SB1Concordia2-2018-02-18_22-20.wav	SB1Concordia2	Passive Acoustic Sampling - ARBIMON recording	1	minute	1-minute recording every 10 minutes	2018-02-18	22:20:00	Subtropical moist forest	Proyecto: SantanderBio1. Muestreo coordinado por: Orlando Acevedo-Charry	SA	Concordia stream	Colombia	CO	Santander	El Carmen de Chucurí	Cascajales	Estribaciones de la Serranía de los Yariguíes - La Belleza - Concordia2	799	775	800	6.55692	-73.5779	Decimal coordinates	WGS84	6.55692	-73.5779	WGS84	SB1Concordia2-2018-02-18_22-20.wav	Environmental sound	.wav	http://colecciones.humboldt.org.co/rec/sonidos/publicaciones/MAP/OAC/1-Yariguies/Concordia2/SB1Concordia2-2018-02-18_22-20.wav	2018-02-18	Orlando Acevedo-Charry
SB1Concordia1-2018-02-18_22-30.wav	Environmental sound	Instituto Humboldt (IAvH)	SB1Concordia1-2018-02-18_22-30.wav	SB1Concordia1	Passive Acoustic Sampling - ARBIMON recording	1	minute	1-minute recording every 10 minutes	2018-02-18	22:30:00	Subtropical moist forest	Proyecto: SantanderBio1. Muestreo coordinado por: Orlando Acevedo-Charry	SA	Concordia stream	Colombia	CO	Santander	El Carmen de Chucurí	Cascajales	Estribaciones de la Serranía de los Yariguíes - La Belleza - Concordia1	779	775	800	6.55836	-73.5772	Decimal coordinates	WGS84	6.55836	-73.5772	WGS84	SB1Concordia1-2018-02-18_22-30.wav	Environmental sound	.wav	http://colecciones.humboldt.org.co/rec/sonidos/publicaciones/MAP/OAC/1-Yariguies/Concordia1/SB1Concordia1-2018-02-18_22-30.wav	2018-02-18	Orlando Acevedo-Charry
SB1Concordia2-2018-02-18_22-30.wav	Environmental sound	Instituto Humboldt (IAvH)	SB1Concordia2-2018-02-18_22-30.wav	SB1Concordia2	Passive Acoustic Sampling - ARBIMON recording	1	minute	1-minute recording every 10 minutes	2018-02-18	22:30:00	Subtropical moist forest	Proyecto: SantanderBio1. Muestreo coordinado por: Orlando Acevedo-Charry	SA	Concordia stream	Colombia	CO	Santander	El Carmen de Chucurí	Cascajales	Estribaciones de la Serranía de los Yariguíes - La Belleza - Concordia2	799	775	800	6.55692	-73.5779	Decimal coordinates	WGS84	6.55692	-73.5779	WGS84	SB1Concordia2-2018-02-18_22-30.wav	Environmental sound	.wav	http://colecciones.humboldt.org.co/rec/sonidos/publicaciones/MAP/OAC/1-Yariguies/Concordia2/SB1Concordia2-2018-02-18_22-30.wav	2018-02-18	Orlando Acevedo-Charry
SB1Concordia1-2018-02-18_22-40.wav	Environmental sound	Instituto Humboldt (IAvH)	SB1Concordia1-2018-02-18_22-40.wav	SB1Concordia1	Passive Acoustic Sampling - ARBIMON recording	1	minute	1-minute recording every 10 minutes	2018-02-18	22:40:00	Subtropical moist forest	Proyecto: SantanderBio1. Muestreo coordinado por: Orlando Acevedo-Charry	SA	Concordia stream	Colombia	CO	Santander	El Carmen de Chucurí	Cascajales	Estribaciones de la Serranía de los Yariguíes - La Belleza - Concordia1	779	775	800	6.55836	-73.5772	Decimal coordinates	WGS84	6.55836	-73.5772	WGS84	SB1Concordia1-2018-02-18_22-40.wav	Environmental sound	.wav	http://colecciones.humboldt.org.co/rec/sonidos/publicaciones/MAP/OAC/1-Yariguies/Concordia1/SB1Concordia1-2018-02-18_22-40.wav	2018-02-18	Orlando Acevedo-Charry
SB1Concordia2-2018-02-18_22-40.wav	Environmental sound	Instituto Humboldt (IAvH)	SB1Concordia2-2018-02-18_22-40.wav	SB1Concordia2	Passive Acoustic Sampling - ARBIMON recording	1	minute	1-minute recording every 10 minutes	2018-02-18	22:40:00	Subtropical moist forest	Proyecto: SantanderBio1. Muestreo coordinado por: Orlando Acevedo-Charry	SA	Concordia stream	Colombia	CO	Santander	El Carmen de Chucurí	Cascajales	Estribaciones de la Serranía de los Yariguíes - La Belleza - Concordia2	799	775	800	6.55692	-73.5779	Decimal coordinates	WGS84	6.55692	-73.5779	WGS84	SB1Concordia2-2018-02-18_22-40.wav	Environmental sound	.wav	http://colecciones.humboldt.org.co/rec/sonidos/publicaciones/MAP/OAC/1-Yariguies/Concordia2/SB1Concordia2-2018-02-18_22-40.wav	2018-02-18	Orlando Acevedo-Charry
SB1Concordia1-2018-02-18_22-50.wav	Environmental sound	Instituto Humboldt (IAvH)	SB1Concordia1-2018-02-18_22-50.wav	SB1Concordia1	Passive Acoustic Sampling - ARBIMON recording	1	minute	1-minute recording every 10 minutes	2018-02-18	22:50:00	Subtropical moist forest	Proyecto: SantanderBio1. Muestreo coordinado por: Orlando Acevedo-Charry	SA	Concordia stream	Colombia	CO	Santander	El Carmen de Chucurí	Cascajales	Estribaciones de la Serranía de los Yariguíes - La Belleza - Concordia1	779	775	800	6.55836	-73.5772	Decimal coordinates	WGS84	6.55836	-73.5772	WGS84	SB1Concordia1-2018-02-18_22-50.wav	Environmental sound	.wav	http://colecciones.humboldt.org.co/rec/sonidos/publicaciones/MAP/OAC/1-Yariguies/Concordia1/SB1Concordia1-2018-02-18_22-50.wav	2018-02-18	Orlando Acevedo-Charry
SB1Concordia2-2018-02-18_22-50.wav	Environmental sound	Instituto Humboldt (IAvH)	SB1Concordia2-2018-02-18_22-50.wav	SB1Concordia2	Passive Acoustic Sampling - ARBIMON recording	1	minute	1-minute recording every 10 minutes	2018-02-18	22:50:00	Subtropical moist forest	Proyecto: SantanderBio1. Muestreo coordinado por: Orlando Acevedo-Charry	SA	Concordia stream	Colombia	CO	Santander	El Carmen de Chucurí	Cascajales	Estribaciones de la Serranía de los Yariguíes - La Belleza - Concordia2	799	775	800	6.55692	-73.5779	Decimal coordinates	WGS84	6.55692	-73.5779	WGS84	SB1Concordia2-2018-02-18_22-50.wav	Environmental sound	.wav	http://colecciones.humboldt.org.co/rec/sonidos/publicaciones/MAP/OAC/1-Yariguies/Concordia2/SB1Concordia2-2018-02-18_22-50.wav	2018-02-18	Orlando Acevedo-Charry
SB1Concordia1-2018-02-18_23-00.wav	Environmental sound	Instituto Humboldt (IAvH)	SB1Concordia1-2018-02-18_23-00.wav	SB1Concordia1	Passive Acoustic Sampling - ARBIMON recording	1	minute	1-minute recording every 10 minutes	2018-02-18	23:00:00	Subtropical moist forest	Proyecto: SantanderBio1. Muestreo coordinado por: Orlando Acevedo-Charry	SA	Concordia stream	Colombia	CO	Santander	El Carmen de Chucurí	Cascajales	Estribaciones de la Serranía de los Yariguíes - La Belleza - Concordia1	779	775	800	6.55836	-73.5772	Decimal coordinates	WGS84	6.55836	-73.5772	WGS84	SB1Concordia1-2018-02-18_23-00.wav	Environmental sound	.wav	http://colecciones.humboldt.org.co/rec/sonidos/publicaciones/MAP/OAC/1-Yariguies/Concordia1/SB1Concordia1-2018-02-18_23-00.wav	2018-02-18	Orlando Acevedo-Charry
SB1Concordia2-2018-02-18_23-00.wav	Environmental sound	Instituto Humboldt (IAvH)	SB1Concordia2-2018-02-18_23-00.wav	SB1Concordia2	Passive Acoustic Sampling - ARBIMON recording	1	minute	1-minute recording every 10 minutes	2018-02-18	23:00:00	Subtropical moist forest	Proyecto: SantanderBio1. Muestreo coordinado por: Orlando Acevedo-Charry	SA	Concordia stream	Colombia	CO	Santander	El Carmen de Chucurí	Cascajales	Estribaciones de la Serranía de los Yariguíes - La Belleza - Concordia2	799	775	800	6.55692	-73.5779	Decimal coordinates	WGS84	6.55692	-73.5779	WGS84	SB1Concordia2-2018-02-18_23-00.wav	Environmental sound	.wav	http://colecciones.humboldt.org.co/rec/sonidos/publicaciones/MAP/OAC/1-Yariguies/Concordia2/SB1Concordia2-2018-02-18_23-00.wav	2018-02-18	Orlando Acevedo-Charry
SB1Concordia1-2018-02-18_23-10.wav	Environmental sound	Instituto Humboldt (IAvH)	SB1Concordia1-2018-02-18_23-10.wav	SB1Concordia1	Passive Acoustic Sampling - ARBIMON recording	1	minute	1-minute recording every 10 minutes	2018-02-18	23:10:00	Subtropical moist forest	Proyecto: SantanderBio1. Muestreo coordinado por: Orlando Acevedo-Charry	SA	Concordia stream	Colombia	CO	Santander	El Carmen de Chucurí	Cascajales	Estribaciones de la Serranía de los Yariguíes - La Belleza - Concordia1	779	775	800	6.55836	-73.5772	Decimal coordinates	WGS84	6.55836	-73.5772	WGS84	SB1Concordia1-2018-02-18_23-10.wav	Environmental sound	.wav	http://colecciones.humboldt.org.co/rec/sonidos/publicaciones/MAP/OAC/1-Yariguies/Concordia1/SB1Concordia1-2018-02-18_23-10.wav	2018-02-18	Orlando Acevedo-Charry
SB1Concordia2-2018-02-18_23-10.wav	Environmental sound	Instituto Humboldt (IAvH)	SB1Concordia2-2018-02-18_23-10.wav	SB1Concordia2	Passive Acoustic Sampling - ARBIMON recording	1	minute	1-minute recording every 10 minutes	2018-02-18	23:10:00	Subtropical moist forest	Proyecto: SantanderBio1. Muestreo coordinado por: Orlando Acevedo-Charry	SA	Concordia stream	Colombia	CO	Santander	El Carmen de Chucurí	Cascajales	Estribaciones de la Serranía de los Yariguíes - La Belleza - Concordia2	799	775	800	6.55692	-73.5779	Decimal coordinates	WGS84	6.55692	-73.5779	WGS84	SB1Concordia2-2018-02-18_23-10.wav	Environmental sound	.wav	http://colecciones.humboldt.org.co/rec/sonidos/publicaciones/MAP/OAC/1-Yariguies/Concordia2/SB1Concordia2-2018-02-18_23-10.wav	2018-02-18	Orlando Acevedo-Charry
SB1Concordia1-2018-02-18_23-20.wav	Environmental sound	Instituto Humboldt (IAvH)	SB1Concordia1-2018-02-18_23-20.wav	SB1Concordia1	Passive Acoustic Sampling - ARBIMON recording	1	minute	1-minute recording every 10 minutes	2018-02-18	23:20:00	Subtropical moist forest	Proyecto: SantanderBio1. Muestreo coordinado por: Orlando Acevedo-Charry	SA	Concordia stream	Colombia	CO	Santander	El Carmen de Chucurí	Cascajales	Estribaciones de la Serranía de los Yariguíes - La Belleza - Concordia1	779	775	800	6.55836	-73.5772	Decimal coordinates	WGS84	6.55836	-73.5772	WGS84	SB1Concordia1-2018-02-18_23-20.wav	Environmental sound	.wav	http://colecciones.humboldt.org.co/rec/sonidos/publicaciones/MAP/OAC/1-Yariguies/Concordia1/SB1Concordia1-2018-02-18_23-20.wav	2018-02-18	Orlando Acevedo-Charry
SB1Concordia2-2018-02-18_23-20.wav	Environmental sound	Instituto Humboldt (IAvH)	SB1Concordia2-2018-02-18_23-20.wav	SB1Concordia2	Passive Acoustic Sampling - ARBIMON recording	1	minute	1-minute recording every 10 minutes	2018-02-18	23:20:00	Subtropical moist forest	Proyecto: SantanderBio1. Muestreo coordinado por: Orlando Acevedo-Charry	SA	Concordia stream	Colombia	CO	Santander	El Carmen de Chucurí	Cascajales	Estribaciones de la Serranía de los Yariguíes - La Belleza - Concordia2	799	775	800	6.55692	-73.5779	Decimal coordinates	WGS84	6.55692	-73.5779	WGS84	SB1Concordia2-2018-02-18_23-20.wav	Environmental sound	.wav	http://colecciones.humboldt.org.co/rec/sonidos/publicaciones/MAP/OAC/1-Yariguies/Concordia2/SB1Concordia2-2018-02-18_23-20.wav	2018-02-18	Orlando Acevedo-Charry
SB1Concordia1-2018-02-18_23-30.wav	Environmental sound	Instituto Humboldt (IAvH)	SB1Concordia1-2018-02-18_23-30.wav	SB1Concordia1	Passive Acoustic Sampling - ARBIMON recording	1	minute	1-minute recording every 10 minutes	2018-02-18	23:30:00	Subtropical moist forest	Proyecto: SantanderBio1. Muestreo coordinado por: Orlando Acevedo-Charry	SA	Concordia stream	Colombia	CO	Santander	El Carmen de Chucurí	Cascajales	Estribaciones de la Serranía de los Yariguíes - La Belleza - Concordia1	779	775	800	6.55836	-73.5772	Decimal coordinates	WGS84	6.55836	-73.5772	WGS84	SB1Concordia1-2018-02-18_23-30.wav	Environmental sound	.wav	http://colecciones.humboldt.org.co/rec/sonidos/publicaciones/MAP/OAC/1-Yariguies/Concordia1/SB1Concordia1-2018-02-18_23-30.wav	2018-02-18	Orlando Acevedo-Charry
SB1Concordia2-2018-02-18_23-30.wav	Environmental sound	Instituto Humboldt (IAvH)	SB1Concordia2-2018-02-18_23-30.wav	SB1Concordia2	Passive Acoustic Sampling - ARBIMON recording	1	minute	1-minute recording every 10 minutes	2018-02-18	23:30:00	Subtropical moist forest	Proyecto: SantanderBio1. Muestreo coordinado por: Orlando Acevedo-Charry	SA	Concordia stream	Colombia	CO	Santander	El Carmen de Chucurí	Cascajales	Estribaciones de la Serranía de los Yariguíes - La Belleza - Concordia2	799	775	800	6.55692	-73.5779	Decimal coordinates	WGS84	6.55692	-73.5779	WGS84	SB1Concordia2-2018-02-18_23-30.wav	Environmental sound	.wav	http://colecciones.humboldt.org.co/rec/sonidos/publicaciones/MAP/OAC/1-Yariguies/Concordia2/SB1Concordia2-2018-02-18_23-30.wav	2018-02-18	Orlando Acevedo-Charry
SB1Concordia1-2018-02-18_23-40.wav	Environmental sound	Instituto Humboldt (IAvH)	SB1Concordia1-2018-02-18_23-40.wav	SB1Concordia1	Passive Acoustic Sampling - ARBIMON recording	1	minute	1-minute recording every 10 minutes	2018-02-18	23:40:00	Subtropical moist forest	Proyecto: SantanderBio1. Muestreo coordinado por: Orlando Acevedo-Charry	SA	Concordia stream	Colombia	CO	Santander	El Carmen de Chucurí	Cascajales	Estribaciones de la Serranía de los Yariguíes - La Belleza - Concordia1	779	775	800	6.55836	-73.5772	Decimal coordinates	WGS84	6.55836	-73.5772	WGS84	SB1Concordia1-2018-02-18_23-40.wav	Environmental sound	.wav	http://colecciones.humboldt.org.co/rec/sonidos/publicaciones/MAP/OAC/1-Yariguies/Concordia1/SB1Concordia1-2018-02-18_23-40.wav	2018-02-18	Orlando Acevedo-Charry
SB1Concordia2-2018-02-18_23-40.wav	Environmental sound	Instituto Humboldt (IAvH)	SB1Concordia2-2018-02-18_23-40.wav	SB1Concordia2	Passive Acoustic Sampling - ARBIMON recording	1	minute	1-minute recording every 10 minutes	2018-02-18	23:40:00	Subtropical moist forest	Proyecto: SantanderBio1. Muestreo coordinado por: Orlando Acevedo-Charry	SA	Concordia stream	Colombia	CO	Santander	El Carmen de Chucurí	Cascajales	Estribaciones de la Serranía de los Yariguíes - La Belleza - Concordia2	799	775	800	6.55692	-73.5779	Decimal coordinates	WGS84	6.55692	-73.5779	WGS84	SB1Concordia2-2018-02-18_23-40.wav	Environmental sound	.wav	http://colecciones.humboldt.org.co/rec/sonidos/publicaciones/MAP/OAC/1-Yariguies/Concordia2/SB1Concordia2-2018-02-18_23-40.wav	2018-02-18	Orlando Acevedo-Charry
SB1Concordia1-2018-02-18_23-50.wav	Environmental sound	Instituto Humboldt (IAvH)	SB1Concordia1-2018-02-18_23-50.wav	SB1Concordia1	Passive Acoustic Sampling - ARBIMON recording	1	minute	1-minute recording every 10 minutes	2018-02-18	23:50:00	Subtropical moist forest	Proyecto: SantanderBio1. Muestreo coordinado por: Orlando Acevedo-Charry	SA	Concordia stream	Colombia	CO	Santander	El Carmen de Chucurí	Cascajales	Estribaciones de la Serranía de los Yariguíes - La Belleza - Concordia1	779	775	800	6.55836	-73.5772	Decimal coordinates	WGS84	6.55836	-73.5772	WGS84	SB1Concordia1-2018-02-18_23-50.wav	Environmental sound	.wav	http://colecciones.humboldt.org.co/rec/sonidos/publicaciones/MAP/OAC/1-Yariguies/Concordia1/SB1Concordia1-2018-02-18_23-50.wav	2018-02-18	Orlando Acevedo-Charry
SB1Concordia2-2018-02-18_23-50.wav	Environmental sound	Instituto Humboldt (IAvH)	SB1Concordia2-2018-02-18_23-50.wav	SB1Concordia2	Passive Acoustic Sampling - ARBIMON recording	1	minute	1-minute recording every 10 minutes	2018-02-18	23:50:00	Subtropical moist forest	Proyecto: SantanderBio1. Muestreo coordinado por: Orlando Acevedo-Charry	SA	Concordia stream	Colombia	CO	Santander	El Carmen de Chucurí	Cascajales	Estribaciones de la Serranía de los Yariguíes - La Belleza - Concordia2	799	775	800	6.55692	-73.5779	Decimal coordinates	WGS84	6.55692	-73.5779	WGS84	SB1Concordia2-2018-02-18_23-50.wav	Environmental sound	.wav	http://colecciones.humboldt.org.co/rec/sonidos/publicaciones/MAP/OAC/1-Yariguies/Concordia2/SB1Concordia2-2018-02-18_23-50.wav	2018-02-18	Orlando Acevedo-Charry
SB1Concordia1-2018-02-19_00-00.wav	Environmental sound	Instituto Humboldt (IAvH)	SB1Concordia1-2018-02-19_00-00.wav	SB1Concordia1	Passive Acoustic Sampling - ARBIMON recording	1	minute	1-minute recording every 10 minutes	2018-02-19	00:00:00	Subtropical moist forest	Proyecto: SantanderBio1. Muestreo coordinado por: Orlando Acevedo-Charry	SA	Concordia stream	Colombia	CO	Santander	El Carmen de Chucurí	Cascajales	Estribaciones de la Serranía de los Yariguíes - La Belleza - Concordia1	779	775	800	6.55836	-73.5772	Decimal coordinates	WGS84	6.55836	-73.5772	WGS84	SB1Concordia1-2018-02-19_00-00.wav	Environmental sound	.wav	http://colecciones.humboldt.org.co/rec/sonidos/publicaciones/MAP/OAC/1-Yariguies/Concordia1/SB1Concordia1-2018-02-19_00-00.wav	2018-02-19	Orlando Acevedo-Charry
SB1Concordia2-2018-02-19_00-00.wav	Environmental sound	Instituto Humboldt (IAvH)	SB1Concordia2-2018-02-19_00-00.wav	SB1Concordia2	Passive Acoustic Sampling - ARBIMON recording	1	minute	1-minute recording every 10 minutes	2018-02-19	00:00:00	Subtropical moist forest	Proyecto: SantanderBio1. Muestreo coordinado por: Orlando Acevedo-Charry	SA	Concordia stream	Colombia	CO	Santander	El Carmen de Chucurí	Cascajales	Estribaciones de la Serranía de los Yariguíes - La Belleza - Concordia2	799	775	800	6.55692	-73.5779	Decimal coordinates	WGS84	6.55692	-73.5779	WGS84	SB1Concordia2-2018-02-19_00-00.wav	Environmental sound	.wav	http://colecciones.humboldt.org.co/rec/sonidos/publicaciones/MAP/OAC/1-Yariguies/Concordia2/SB1Concordia2-2018-02-19_00-00.wav	2018-02-19	Orlando Acevedo-Charry
SB1Concordia1-2018-02-19_00-10.wav	Environmental sound	Instituto Humboldt (IAvH)	SB1Concordia1-2018-02-19_00-10.wav	SB1Concordia1	Passive Acoustic Sampling - ARBIMON recording	1	minute	1-minute recording every 10 minutes	2018-02-19	00:10:00	Subtropical moist forest	Proyecto: SantanderBio1. Muestreo coordinado por: Orlando Acevedo-Charry	SA	Concordia stream	Colombia	CO	Santander	El Carmen de Chucurí	Cascajales	Estribaciones de la Serranía de los Yariguíes - La Belleza - Concordia1	779	775	800	6.55836	-73.5772	Decimal coordinates	WGS84	6.55836	-73.5772	WGS84	SB1Concordia1-2018-02-19_00-10.wav	Environmental sound	.wav	http://colecciones.humboldt.org.co/rec/sonidos/publicaciones/MAP/OAC/1-Yariguies/Concordia1/SB1Concordia1-2018-02-19_00-10.wav	2018-02-19	Orlando Acevedo-Charry
SB1Concordia2-2018-02-19_00-10.wav	Environmental sound	Instituto Humboldt (IAvH)	SB1Concordia2-2018-02-19_00-10.wav	SB1Concordia2	Passive Acoustic Sampling - ARBIMON recording	1	minute	1-minute recording every 10 minutes	2018-02-19	00:10:00	Subtropical moist forest	Proyecto: SantanderBio1. Muestreo coordinado por: Orlando Acevedo-Charry	SA	Concordia stream	Colombia	CO	Santander	El Carmen de Chucurí	Cascajales	Estribaciones de la Serranía de los Yariguíes - La Belleza - Concordia2	799	775	800	6.55692	-73.5779	Decimal coordinates	WGS84	6.55692	-73.5779	WGS84	SB1Concordia2-2018-02-19_00-10.wav	Environmental sound	.wav	http://colecciones.humboldt.org.co/rec/sonidos/publicaciones/MAP/OAC/1-Yariguies/Concordia2/SB1Concordia2-2018-02-19_00-10.wav	2018-02-19	Orlando Acevedo-Charry
SB1Concordia1-2018-02-19_00-20.wav	Environmental sound	Instituto Humboldt (IAvH)	SB1Concordia1-2018-02-19_00-20.wav	SB1Concordia1	Passive Acoustic Sampling - ARBIMON recording	1	minute	1-minute recording every 10 minutes	2018-02-19	00:20:00	Subtropical moist forest	Proyecto: SantanderBio1. Muestreo coordinado por: Orlando Acevedo-Charry	SA	Concordia stream	Colombia	CO	Santander	El Carmen de Chucurí	Cascajales	Estribaciones de la Serranía de los Yariguíes - La Belleza - Concordia1	779	775	800	6.55836	-73.5772	Decimal coordinates	WGS84	6.55836	-73.5772	WGS84	SB1Concordia1-2018-02-19_00-20.wav	Environmental sound	.wav	http://colecciones.humboldt.org.co/rec/sonidos/publicaciones/MAP/OAC/1-Yariguies/Concordia1/SB1Concordia1-2018-02-19_00-20.wav	2018-02-19	Orlando Acevedo-Charry
SB1Concordia2-2018-02-19_00-20.wav	Environmental sound	Instituto Humboldt (IAvH)	SB1Concordia2-2018-02-19_00-20.wav	SB1Concordia2	Passive Acoustic Sampling - ARBIMON recording	1	minute	1-minute recording every 10 minutes	2018-02-19	00:20:00	Subtropical moist forest	Proyecto: SantanderBio1. Muestreo coordinado por: Orlando Acevedo-Charry	SA	Concordia stream	Colombia	CO	Santander	El Carmen de Chucurí	Cascajales	Estribaciones de la Serranía de los Yariguíes - La Belleza - Concordia2	799	775	800	6.55692	-73.5779	Decimal coordinates	WGS84	6.55692	-73.5779	WGS84	SB1Concordia2-2018-02-19_00-20.wav	Environmental sound	.wav	http://colecciones.humboldt.org.co/rec/sonidos/publicaciones/MAP/OAC/1-Yariguies/Concordia2/SB1Concordia2-2018-02-19_00-20.wav	2018-02-19	Orlando Acevedo-Charry
SB1Concordia1-2018-02-19_00-30.wav	Environmental sound	Instituto Humboldt (IAvH)	SB1Concordia1-2018-02-19_00-30.wav	SB1Concordia1	Passive Acoustic Sampling - ARBIMON recording	1	minute	1-minute recording every 10 minutes	2018-02-19	00:30:00	Subtropical moist forest	Proyecto: SantanderBio1. Muestreo coordinado por: Orlando Acevedo-Charry	SA	Concordia stream	Colombia	CO	Santander	El Carmen de Chucurí	Cascajales	Estribaciones de la Serranía de los Yariguíes - La Belleza - Concordia1	779	775	800	6.55836	-73.5772	Decimal coordinates	WGS84	6.55836	-73.5772	WGS84	SB1Concordia1-2018-02-19_00-30.wav	Environmental sound	.wav	http://colecciones.humboldt.org.co/rec/sonidos/publicaciones/MAP/OAC/1-Yariguies/Concordia1/SB1Concordia1-2018-02-19_00-30.wav	2018-02-19	Orlando Acevedo-Charry
SB1Concordia2-2018-02-19_00-30.wav	Environmental sound	Instituto Humboldt (IAvH)	SB1Concordia2-2018-02-19_00-30.wav	SB1Concordia2	Passive Acoustic Sampling - ARBIMON recording	1	minute	1-minute recording every 10 minutes	2018-02-19	00:30:00	Subtropical moist forest	Proyecto: SantanderBio1. Muestreo coordinado por: Orlando Acevedo-Charry	SA	Concordia stream	Colombia	CO	Santander	El Carmen de Chucurí	Cascajales	Estribaciones de la Serranía de los Yariguíes - La Belleza - Concordia2	799	775	800	6.55692	-73.5779	Decimal coordinates	WGS84	6.55692	-73.5779	WGS84	SB1Concordia2-2018-02-19_00-30.wav	Environmental sound	.wav	http://colecciones.humboldt.org.co/rec/sonidos/publicaciones/MAP/OAC/1-Yariguies/Concordia2/SB1Concordia2-2018-02-19_00-30.wav	2018-02-19	Orlando Acevedo-Charry
SB1Concordia1-2018-02-19_00-40.wav	Environmental sound	Instituto Humboldt (IAvH)	SB1Concordia1-2018-02-19_00-40.wav	SB1Concordia1	Passive Acoustic Sampling - ARBIMON recording	1	minute	1-minute recording every 10 minutes	2018-02-19	00:40:00	Subtropical moist forest	Proyecto: SantanderBio1. Muestreo coordinado por: Orlando Acevedo-Charry	SA	Concordia stream	Colombia	CO	Santander	El Carmen de Chucurí	Cascajales	Estribaciones de la Serranía de los Yariguíes - La Belleza - Concordia1	779	775	800	6.55836	-73.5772	Decimal coordinates	WGS84	6.55836	-73.5772	WGS84	SB1Concordia1-2018-02-19_00-40.wav	Environmental sound	.wav	http://colecciones.humboldt.org.co/rec/sonidos/publicaciones/MAP/OAC/1-Yariguies/Concordia1/SB1Concordia1-2018-02-19_00-40.wav	2018-02-19	Orlando Acevedo-Charry
SB1Concordia2-2018-02-19_00-40.wav	Environmental sound	Instituto Humboldt (IAvH)	SB1Concordia2-2018-02-19_00-40.wav	SB1Concordia2	Passive Acoustic Sampling - ARBIMON recording	1	minute	1-minute recording every 10 minutes	2018-02-19	00:40:00	Subtropical moist forest	Proyecto: SantanderBio1. Muestreo coordinado por: Orlando Acevedo-Charry	SA	Concordia stream	Colombia	CO	Santander	El Carmen de Chucurí	Cascajales	Estribaciones de la Serranía de los Yariguíes - La Belleza - Concordia2	799	775	800	6.55692	-73.5779	Decimal coordinates	WGS84	6.55692	-73.5779	WGS84	SB1Concordia2-2018-02-19_00-40.wav	Environmental sound	.wav	http://colecciones.humboldt.org.co/rec/sonidos/publicaciones/MAP/OAC/1-Yariguies/Concordia2/SB1Concordia2-2018-02-19_00-40.wav	2018-02-19	Orlando Acevedo-Charry
SB1Concordia1-2018-02-19_00-50.wav	Environmental sound	Instituto Humboldt (IAvH)	SB1Concordia1-2018-02-19_00-50.wav	SB1Concordia1	Passive Acoustic Sampling - ARBIMON recording	1	minute	1-minute recording every 10 minutes	2018-02-19	00:50:00	Subtropical moist forest	Proyecto: SantanderBio1. Muestreo coordinado por: Orlando Acevedo-Charry	SA	Concordia stream	Colombia	CO	Santander	El Carmen de Chucurí	Cascajales	Estribaciones de la Serranía de los Yariguíes - La Belleza - Concordia1	779	775	800	6.55836	-73.5772	Decimal coordinates	WGS84	6.55836	-73.5772	WGS84	SB1Concordia1-2018-02-19_00-50.wav	Environmental sound	.wav	http://colecciones.humboldt.org.co/rec/sonidos/publicaciones/MAP/OAC/1-Yariguies/Concordia1/SB1Concordia1-2018-02-19_00-50.wav	2018-02-19	Orlando Acevedo-Charry
SB1Concordia2-2018-02-19_00-50.wav	Environmental sound	Instituto Humboldt (IAvH)	SB1Concordia2-2018-02-19_00-50.wav	SB1Concordia2	Passive Acoustic Sampling - ARBIMON recording	1	minute	1-minute recording every 10 minutes	2018-02-19	00:50:00	Subtropical moist forest	Proyecto: SantanderBio1. Muestreo coordinado por: Orlando Acevedo-Charry	SA	Concordia stream	Colombia	CO	Santander	El Carmen de Chucurí	Cascajales	Estribaciones de la Serranía de los Yariguíes - La Belleza - Concordia2	799	775	800	6.55692	-73.5779	Decimal coordinates	WGS84	6.55692	-73.5779	WGS84	SB1Concordia2-2018-02-19_00-50.wav	Environmental sound	.wav	http://colecciones.humboldt.org.co/rec/sonidos/publicaciones/MAP/OAC/1-Yariguies/Concordia2/SB1Concordia2-2018-02-19_00-50.wav	2018-02-19	Orlando Acevedo-Charry
SB1Concordia1-2018-02-19_01-00.wav	Environmental sound	Instituto Humboldt (IAvH)	SB1Concordia1-2018-02-19_01-00.wav	SB1Concordia1	Passive Acoustic Sampling - ARBIMON recording	1	minute	1-minute recording every 10 minutes	2018-02-19	01:00:00	Subtropical moist forest	Proyecto: SantanderBio1. Muestreo coordinado por: Orlando Acevedo-Charry	SA	Concordia stream	Colombia	CO	Santander	El Carmen de Chucurí	Cascajales	Estribaciones de la Serranía de los Yariguíes - La Belleza - Concordia1	779	775	800	6.55836	-73.5772	Decimal coordinates	WGS84	6.55836	-73.5772	WGS84	SB1Concordia1-2018-02-19_01-00.wav	Environmental sound	.wav	http://colecciones.humboldt.org.co/rec/sonidos/publicaciones/MAP/OAC/1-Yariguies/Concordia1/SB1Concordia1-2018-02-19_01-00.wav	2018-02-19	Orlando Acevedo-Charry
SB1Concordia2-2018-02-19_01-00.wav	Environmental sound	Instituto Humboldt (IAvH)	SB1Concordia2-2018-02-19_01-00.wav	SB1Concordia2	Passive Acoustic Sampling - ARBIMON recording	1	minute	1-minute recording every 10 minutes	2018-02-19	01:00:00	Subtropical moist forest	Proyecto: SantanderBio1. Muestreo coordinado por: Orlando Acevedo-Charry	SA	Concordia stream	Colombia	CO	Santander	El Carmen de Chucurí	Cascajales	Estribaciones de la Serranía de los Yariguíes - La Belleza - Concordia2	799	775	800	6.55692	-73.5779	Decimal coordinates	WGS84	6.55692	-73.5779	WGS84	SB1Concordia2-2018-02-19_01-00.wav	Environmental sound	.wav	http://colecciones.humboldt.org.co/rec/sonidos/publicaciones/MAP/OAC/1-Yariguies/Concordia2/SB1Concordia2-2018-02-19_01-00.wav	2018-02-19	Orlando Acevedo-Charry
SB1Concordia1-2018-02-19_01-10.wav	Environmental sound	Instituto Humboldt (IAvH)	SB1Concordia1-2018-02-19_01-10.wav	SB1Concordia1	Passive Acoustic Sampling - ARBIMON recording	1	minute	1-minute recording every 10 minutes	2018-02-19	01:10:00	Subtropical moist forest	Proyecto: SantanderBio1. Muestreo coordinado por: Orlando Acevedo-Charry	SA	Concordia stream	Colombia	CO	Santander	El Carmen de Chucurí	Cascajales	Estribaciones de la Serranía de los Yariguíes - La Belleza - Concordia1	779	775	800	6.55836	-73.5772	Decimal coordinates	WGS84	6.55836	-73.5772	WGS84	SB1Concordia1-2018-02-19_01-10.wav	Environmental sound	.wav	http://colecciones.humboldt.org.co/rec/sonidos/publicaciones/MAP/OAC/1-Yariguies/Concordia1/SB1Concordia1-2018-02-19_01-10.wav	2018-02-19	Orlando Acevedo-Charry
SB1Concordia2-2018-02-19_01-10.wav	Environmental sound	Instituto Humboldt (IAvH)	SB1Concordia2-2018-02-19_01-10.wav	SB1Concordia2	Passive Acoustic Sampling - ARBIMON recording	1	minute	1-minute recording every 10 minutes	2018-02-19	01:10:00	Subtropical moist forest	Proyecto: SantanderBio1. Muestreo coordinado por: Orlando Acevedo-Charry	SA	Concordia stream	Colombia	CO	Santander	El Carmen de Chucurí	Cascajales	Estribaciones de la Serranía de los Yariguíes - La Belleza - Concordia2	799	775	800	6.55692	-73.5779	Decimal coordinates	WGS84	6.55692	-73.5779	WGS84	SB1Concordia2-2018-02-19_01-10.wav	Environmental sound	.wav	http://colecciones.humboldt.org.co/rec/sonidos/publicaciones/MAP/OAC/1-Yariguies/Concordia2/SB1Concordia2-2018-02-19_01-10.wav	2018-02-19	Orlando Acevedo-Charry
SB1Concordia1-2018-02-19_01-20.wav	Environmental sound	Instituto Humboldt (IAvH)	SB1Concordia1-2018-02-19_01-20.wav	SB1Concordia1	Passive Acoustic Sampling - ARBIMON recording	1	minute	1-minute recording every 10 minutes	2018-02-19	01:20:00	Subtropical moist forest	Proyecto: SantanderBio1. Muestreo coordinado por: Orlando Acevedo-Charry	SA	Concordia stream	Colombia	CO	Santander	El Carmen de Chucurí	Cascajales	Estribaciones de la Serranía de los Yariguíes - La Belleza - Concordia1	779	775	800	6.55836	-73.5772	Decimal coordinates	WGS84	6.55836	-73.5772	WGS84	SB1Concordia1-2018-02-19_01-20.wav	Environmental sound	.wav	http://colecciones.humboldt.org.co/rec/sonidos/publicaciones/MAP/OAC/1-Yariguies/Concordia1/SB1Concordia1-2018-02-19_01-20.wav	2018-02-19	Orlando Acevedo-Charry
SB1Concordia2-2018-02-19_01-20.wav	Environmental sound	Instituto Humboldt (IAvH)	SB1Concordia2-2018-02-19_01-20.wav	SB1Concordia2	Passive Acoustic Sampling - ARBIMON recording	1	minute	1-minute recording every 10 minutes	2018-02-19	01:20:00	Subtropical moist forest	Proyecto: SantanderBio1. Muestreo coordinado por: Orlando Acevedo-Charry	SA	Concordia stream	Colombia	CO	Santander	El Carmen de Chucurí	Cascajales	Estribaciones de la Serranía de los Yariguíes - La Belleza - Concordia2	799	775	800	6.55692	-73.5779	Decimal coordinates	WGS84	6.55692	-73.5779	WGS84	SB1Concordia2-2018-02-19_01-20.wav	Environmental sound	.wav	http://colecciones.humboldt.org.co/rec/sonidos/publicaciones/MAP/OAC/1-Yariguies/Concordia2/SB1Concordia2-2018-02-19_01-20.wav	2018-02-19	Orlando Acevedo-Charry
SB1Concordia1-2018-02-19_01-30.wav	Environmental sound	Instituto Humboldt (IAvH)	SB1Concordia1-2018-02-19_01-30.wav	SB1Concordia1	Passive Acoustic Sampling - ARBIMON recording	1	minute	1-minute recording every 10 minutes	2018-02-19	01:30:00	Subtropical moist forest	Proyecto: SantanderBio1. Muestreo coordinado por: Orlando Acevedo-Charry	SA	Concordia stream	Colombia	CO	Santander	El Carmen de Chucurí	Cascajales	Estribaciones de la Serranía de los Yariguíes - La Belleza - Concordia1	779	775	800	6.55836	-73.5772	Decimal coordinates	WGS84	6.55836	-73.5772	WGS84	SB1Concordia1-2018-02-19_01-30.wav	Environmental sound	.wav	http://colecciones.humboldt.org.co/rec/sonidos/publicaciones/MAP/OAC/1-Yariguies/Concordia1/SB1Concordia1-2018-02-19_01-30.wav	2018-02-19	Orlando Acevedo-Charry
SB1Concordia2-2018-02-19_01-30.wav	Environmental sound	Instituto Humboldt (IAvH)	SB1Concordia2-2018-02-19_01-30.wav	SB1Concordia2	Passive Acoustic Sampling - ARBIMON recording	1	minute	1-minute recording every 10 minutes	2018-02-19	01:30:00	Subtropical moist forest	Proyecto: SantanderBio1. Muestreo coordinado por: Orlando Acevedo-Charry	SA	Concordia stream	Colombia	CO	Santander	El Carmen de Chucurí	Cascajales	Estribaciones de la Serranía de los Yariguíes - La Belleza - Concordia2	799	775	800	6.55692	-73.5779	Decimal coordinates	WGS84	6.55692	-73.5779	WGS84	SB1Concordia2-2018-02-19_01-30.wav	Environmental sound	.wav	http://colecciones.humboldt.org.co/rec/sonidos/publicaciones/MAP/OAC/1-Yariguies/Concordia2/SB1Concordia2-2018-02-19_01-30.wav	2018-02-19	Orlando Acevedo-Charry
SB1Concordia1-2018-02-19_01-40.wav	Environmental sound	Instituto Humboldt (IAvH)	SB1Concordia1-2018-02-19_01-40.wav	SB1Concordia1	Passive Acoustic Sampling - ARBIMON recording	1	minute	1-minute recording every 10 minutes	2018-02-19	01:40:00	Subtropical moist forest	Proyecto: SantanderBio1. Muestreo coordinado por: Orlando Acevedo-Charry	SA	Concordia stream	Colombia	CO	Santander	El Carmen de Chucurí	Cascajales	Estribaciones de la Serranía de los Yariguíes - La Belleza - Concordia1	779	775	800	6.55836	-73.5772	Decimal coordinates	WGS84	6.55836	-73.5772	WGS84	SB1Concordia1-2018-02-19_01-40.wav	Environmental sound	.wav	http://colecciones.humboldt.org.co/rec/sonidos/publicaciones/MAP/OAC/1-Yariguies/Concordia1/SB1Concordia1-2018-02-19_01-40.wav	2018-02-19	Orlando Acevedo-Charry
SB1Concordia2-2018-02-19_01-40.wav	Environmental sound	Instituto Humboldt (IAvH)	SB1Concordia2-2018-02-19_01-40.wav	SB1Concordia2	Passive Acoustic Sampling - ARBIMON recording	1	minute	1-minute recording every 10 minutes	2018-02-19	01:40:00	Subtropical moist forest	Proyecto: SantanderBio1. Muestreo coordinado por: Orlando Acevedo-Charry	SA	Concordia stream	Colombia	CO	Santander	El Carmen de Chucurí	Cascajales	Estribaciones de la Serranía de los Yariguíes - La Belleza - Concordia2	799	775	800	6.55692	-73.5779	Decimal coordinates	WGS84	6.55692	-73.5779	WGS84	SB1Concordia2-2018-02-19_01-40.wav	Environmental sound	.wav	http://colecciones.humboldt.org.co/rec/sonidos/publicaciones/MAP/OAC/1-Yariguies/Concordia2/SB1Concordia2-2018-02-19_01-40.wav	2018-02-19	Orlando Acevedo-Charry
SB1Concordia1-2018-02-19_01-50.wav	Environmental sound	Instituto Humboldt (IAvH)	SB1Concordia1-2018-02-19_01-50.wav	SB1Concordia1	Passive Acoustic Sampling - ARBIMON recording	1	minute	1-minute recording every 10 minutes	2018-02-19	01:50:00	Subtropical moist forest	Proyecto: SantanderBio1. Muestreo coordinado por: Orlando Acevedo-Charry	SA	Concordia stream	Colombia	CO	Santander	El Carmen de Chucurí	Cascajales	Estribaciones de la Serranía de los Yariguíes - La Belleza - Concordia1	779	775	800	6.55836	-73.5772	Decimal coordinates	WGS84	6.55836	-73.5772	WGS84	SB1Concordia1-2018-02-19_01-50.wav	Environmental sound	.wav	http://colecciones.humboldt.org.co/rec/sonidos/publicaciones/MAP/OAC/1-Yariguies/Concordia1/SB1Concordia1-2018-02-19_01-50.wav	2018-02-19	Orlando Acevedo-Charry
SB1Concordia2-2018-02-19_01-50.wav	Environmental sound	Instituto Humboldt (IAvH)	SB1Concordia2-2018-02-19_01-50.wav	SB1Concordia2	Passive Acoustic Sampling - ARBIMON recording	1	minute	1-minute recording every 10 minutes	2018-02-19	01:50:00	Subtropical moist forest	Proyecto: SantanderBio1. Muestreo coordinado por: Orlando Acevedo-Charry	SA	Concordia stream	Colombia	CO	Santander	El Carmen de Chucurí	Cascajales	Estribaciones de la Serranía de los Yariguíes - La Belleza - Concordia2	799	775	800	6.55692	-73.5779	Decimal coordinates	WGS84	6.55692	-73.5779	WGS84	SB1Concordia2-2018-02-19_01-50.wav	Environmental sound	.wav	http://colecciones.humboldt.org.co/rec/sonidos/publicaciones/MAP/OAC/1-Yariguies/Concordia2/SB1Concordia2-2018-02-19_01-50.wav	2018-02-19	Orlando Acevedo-Charry
SB1Concordia1-2018-02-19_02-00.wav	Environmental sound	Instituto Humboldt (IAvH)	SB1Concordia1-2018-02-19_02-00.wav	SB1Concordia1	Passive Acoustic Sampling - ARBIMON recording	1	minute	1-minute recording every 10 minutes	2018-02-19	02:00:00	Subtropical moist forest	Proyecto: SantanderBio1. Muestreo coordinado por: Orlando Acevedo-Charry	SA	Concordia stream	Colombia	CO	Santander	El Carmen de Chucurí	Cascajales	Estribaciones de la Serranía de los Yariguíes - La Belleza - Concordia1	779	775	800	6.55836	-73.5772	Decimal coordinates	WGS84	6.55836	-73.5772	WGS84	SB1Concordia1-2018-02-19_02-00.wav	Environmental sound	.wav	http://colecciones.humboldt.org.co/rec/sonidos/publicaciones/MAP/OAC/1-Yariguies/Concordia1/SB1Concordia1-2018-02-19_02-00.wav	2018-02-19	Orlando Acevedo-Charry
SB1Concordia2-2018-02-19_02-00.wav	Environmental sound	Instituto Humboldt (IAvH)	SB1Concordia2-2018-02-19_02-00.wav	SB1Concordia2	Passive Acoustic Sampling - ARBIMON recording	1	minute	1-minute recording every 10 minutes	2018-02-19	02:00:00	Subtropical moist forest	Proyecto: SantanderBio1. Muestreo coordinado por: Orlando Acevedo-Charry	SA	Concordia stream	Colombia	CO	Santander	El Carmen de Chucurí	Cascajales	Estribaciones de la Serranía de los Yariguíes - La Belleza - Concordia2	799	775	800	6.55692	-73.5779	Decimal coordinates	WGS84	6.55692	-73.5779	WGS84	SB1Concordia2-2018-02-19_02-00.wav	Environmental sound	.wav	http://colecciones.humboldt.org.co/rec/sonidos/publicaciones/MAP/OAC/1-Yariguies/Concordia2/SB1Concordia2-2018-02-19_02-00.wav	2018-02-19	Orlando Acevedo-Charry
SB1Concordia1-2018-02-19_02-10.wav	Environmental sound	Instituto Humboldt (IAvH)	SB1Concordia1-2018-02-19_02-10.wav	SB1Concordia1	Passive Acoustic Sampling - ARBIMON recording	1	minute	1-minute recording every 10 minutes	2018-02-19	02:10:00	Subtropical moist forest	Proyecto: SantanderBio1. Muestreo coordinado por: Orlando Acevedo-Charry	SA	Concordia stream	Colombia	CO	Santander	El Carmen de Chucurí	Cascajales	Estribaciones de la Serranía de los Yariguíes - La Belleza - Concordia1	779	775	800	6.55836	-73.5772	Decimal coordinates	WGS84	6.55836	-73.5772	WGS84	SB1Concordia1-2018-02-19_02-10.wav	Environmental sound	.wav	http://colecciones.humboldt.org.co/rec/sonidos/publicaciones/MAP/OAC/1-Yariguies/Concordia1/SB1Concordia1-2018-02-19_02-10.wav	2018-02-19	Orlando Acevedo-Charry
SB1Concordia2-2018-02-19_02-10.wav	Environmental sound	Instituto Humboldt (IAvH)	SB1Concordia2-2018-02-19_02-10.wav	SB1Concordia2	Passive Acoustic Sampling - ARBIMON recording	1	minute	1-minute recording every 10 minutes	2018-02-19	02:10:00	Subtropical moist forest	Proyecto: SantanderBio1. Muestreo coordinado por: Orlando Acevedo-Charry	SA	Concordia stream	Colombia	CO	Santander	El Carmen de Chucurí	Cascajales	Estribaciones de la Serranía de los Yariguíes - La Belleza - Concordia2	799	775	800	6.55692	-73.5779	Decimal coordinates	WGS84	6.55692	-73.5779	WGS84	SB1Concordia2-2018-02-19_02-10.wav	Environmental sound	.wav	http://colecciones.humboldt.org.co/rec/sonidos/publicaciones/MAP/OAC/1-Yariguies/Concordia2/SB1Concordia2-2018-02-19_02-10.wav	2018-02-19	Orlando Acevedo-Charry
SB1Concordia1-2018-02-19_02-20.wav	Environmental sound	Instituto Humboldt (IAvH)	SB1Concordia1-2018-02-19_02-20.wav	SB1Concordia1	Passive Acoustic Sampling - ARBIMON recording	1	minute	1-minute recording every 10 minutes	2018-02-19	02:20:00	Subtropical moist forest	Proyecto: SantanderBio1. Muestreo coordinado por: Orlando Acevedo-Charry	SA	Concordia stream	Colombia	CO	Santander	El Carmen de Chucurí	Cascajales	Estribaciones de la Serranía de los Yariguíes - La Belleza - Concordia1	779	775	800	6.55836	-73.5772	Decimal coordinates	WGS84	6.55836	-73.5772	WGS84	SB1Concordia1-2018-02-19_02-20.wav	Environmental sound	.wav	http://colecciones.humboldt.org.co/rec/sonidos/publicaciones/MAP/OAC/1-Yariguies/Concordia1/SB1Concordia1-2018-02-19_02-20.wav	2018-02-19	Orlando Acevedo-Charry
SB1Concordia2-2018-02-19_02-20.wav	Environmental sound	Instituto Humboldt (IAvH)	SB1Concordia2-2018-02-19_02-20.wav	SB1Concordia2	Passive Acoustic Sampling - ARBIMON recording	1	minute	1-minute recording every 10 minutes	2018-02-19	02:20:00	Subtropical moist forest	Proyecto: SantanderBio1. Muestreo coordinado por: Orlando Acevedo-Charry	SA	Concordia stream	Colombia	CO	Santander	El Carmen de Chucurí	Cascajales	Estribaciones de la Serranía de los Yariguíes - La Belleza - Concordia2	799	775	800	6.55692	-73.5779	Decimal coordinates	WGS84	6.55692	-73.5779	WGS84	SB1Concordia2-2018-02-19_02-20.wav	Environmental sound	.wav	http://colecciones.humboldt.org.co/rec/sonidos/publicaciones/MAP/OAC/1-Yariguies/Concordia2/SB1Concordia2-2018-02-19_02-20.wav	2018-02-19	Orlando Acevedo-Charry
SB1Concordia1-2018-02-19_02-30.wav	Environmental sound	Instituto Humboldt (IAvH)	SB1Concordia1-2018-02-19_02-30.wav	SB1Concordia1	Passive Acoustic Sampling - ARBIMON recording	1	minute	1-minute recording every 10 minutes	2018-02-19	02:30:00	Subtropical moist forest	Proyecto: SantanderBio1. Muestreo coordinado por: Orlando Acevedo-Charry	SA	Concordia stream	Colombia	CO	Santander	El Carmen de Chucurí	Cascajales	Estribaciones de la Serranía de los Yariguíes - La Belleza - Concordia1	779	775	800	6.55836	-73.5772	Decimal coordinates	WGS84	6.55836	-73.5772	WGS84	SB1Concordia1-2018-02-19_02-30.wav	Environmental sound	.wav	http://colecciones.humboldt.org.co/rec/sonidos/publicaciones/MAP/OAC/1-Yariguies/Concordia1/SB1Concordia1-2018-02-19_02-30.wav	2018-02-19	Orlando Acevedo-Charry
SB1Concordia2-2018-02-19_02-30.wav	Environmental sound	Instituto Humboldt (IAvH)	SB1Concordia2-2018-02-19_02-30.wav	SB1Concordia2	Passive Acoustic Sampling - ARBIMON recording	1	minute	1-minute recording every 10 minutes	2018-02-19	02:30:00	Subtropical moist forest	Proyecto: SantanderBio1. Muestreo coordinado por: Orlando Acevedo-Charry	SA	Concordia stream	Colombia	CO	Santander	El Carmen de Chucurí	Cascajales	Estribaciones de la Serranía de los Yariguíes - La Belleza - Concordia2	799	775	800	6.55692	-73.5779	Decimal coordinates	WGS84	6.55692	-73.5779	WGS84	SB1Concordia2-2018-02-19_02-30.wav	Environmental sound	.wav	http://colecciones.humboldt.org.co/rec/sonidos/publicaciones/MAP/OAC/1-Yariguies/Concordia2/SB1Concordia2-2018-02-19_02-30.wav	2018-02-19	Orlando Acevedo-Charry
SB1Concordia1-2018-02-19_02-40.wav	Environmental sound	Instituto Humboldt (IAvH)	SB1Concordia1-2018-02-19_02-40.wav	SB1Concordia1	Passive Acoustic Sampling - ARBIMON recording	1	minute	1-minute recording every 10 minutes	2018-02-19	02:40:00	Subtropical moist forest	Proyecto: SantanderBio1. Muestreo coordinado por: Orlando Acevedo-Charry	SA	Concordia stream	Colombia	CO	Santander	El Carmen de Chucurí	Cascajales	Estribaciones de la Serranía de los Yariguíes - La Belleza - Concordia1	779	775	800	6.55836	-73.5772	Decimal coordinates	WGS84	6.55836	-73.5772	WGS84	SB1Concordia1-2018-02-19_02-40.wav	Environmental sound	.wav	http://colecciones.humboldt.org.co/rec/sonidos/publicaciones/MAP/OAC/1-Yariguies/Concordia1/SB1Concordia1-2018-02-19_02-40.wav	2018-02-19	Orlando Acevedo-Charry
SB1Concordia2-2018-02-19_02-40.wav	Environmental sound	Instituto Humboldt (IAvH)	SB1Concordia2-2018-02-19_02-40.wav	SB1Concordia2	Passive Acoustic Sampling - ARBIMON recording	1	minute	1-minute recording every 10 minutes	2018-02-19	02:40:00	Subtropical moist forest	Proyecto: SantanderBio1. Muestreo coordinado por: Orlando Acevedo-Charry	SA	Concordia stream	Colombia	CO	Santander	El Carmen de Chucurí	Cascajales	Estribaciones de la Serranía de los Yariguíes - La Belleza - Concordia2	799	775	800	6.55692	-73.5779	Decimal coordinates	WGS84	6.55692	-73.5779	WGS84	SB1Concordia2-2018-02-19_02-40.wav	Environmental sound	.wav	http://colecciones.humboldt.org.co/rec/sonidos/publicaciones/MAP/OAC/1-Yariguies/Concordia2/SB1Concordia2-2018-02-19_02-40.wav	2018-02-19	Orlando Acevedo-Charry
SB1Concordia1-2018-02-19_02-50.wav	Environmental sound	Instituto Humboldt (IAvH)	SB1Concordia1-2018-02-19_02-50.wav	SB1Concordia1	Passive Acoustic Sampling - ARBIMON recording	1	minute	1-minute recording every 10 minutes	2018-02-19	02:50:00	Subtropical moist forest	Proyecto: SantanderBio1. Muestreo coordinado por: Orlando Acevedo-Charry	SA	Concordia stream	Colombia	CO	Santander	El Carmen de Chucurí	Cascajales	Estribaciones de la Serranía de los Yariguíes - La Belleza - Concordia1	779	775	800	6.55836	-73.5772	Decimal coordinates	WGS84	6.55836	-73.5772	WGS84	SB1Concordia1-2018-02-19_02-50.wav	Environmental sound	.wav	http://colecciones.humboldt.org.co/rec/sonidos/publicaciones/MAP/OAC/1-Yariguies/Concordia1/SB1Concordia1-2018-02-19_02-50.wav	2018-02-19	Orlando Acevedo-Charry
SB1Concordia2-2018-02-19_02-50.wav	Environmental sound	Instituto Humboldt (IAvH)	SB1Concordia2-2018-02-19_02-50.wav	SB1Concordia2	Passive Acoustic Sampling - ARBIMON recording	1	minute	1-minute recording every 10 minutes	2018-02-19	02:50:00	Subtropical moist forest	Proyecto: SantanderBio1. Muestreo coordinado por: Orlando Acevedo-Charry	SA	Concordia stream	Colombia	CO	Santander	El Carmen de Chucurí	Cascajales	Estribaciones de la Serranía de los Yariguíes - La Belleza - Concordia2	799	775	800	6.55692	-73.5779	Decimal coordinates	WGS84	6.55692	-73.5779	WGS84	SB1Concordia2-2018-02-19_02-50.wav	Environmental sound	.wav	http://colecciones.humboldt.org.co/rec/sonidos/publicaciones/MAP/OAC/1-Yariguies/Concordia2/SB1Concordia2-2018-02-19_02-50.wav	2018-02-19	Orlando Acevedo-Charry
SB1Concordia1-2018-02-19_03-00.wav	Environmental sound	Instituto Humboldt (IAvH)	SB1Concordia1-2018-02-19_03-00.wav	SB1Concordia1	Passive Acoustic Sampling - ARBIMON recording	1	minute	1-minute recording every 10 minutes	2018-02-19	03:00:00	Subtropical moist forest	Proyecto: SantanderBio1. Muestreo coordinado por: Orlando Acevedo-Charry	SA	Concordia stream	Colombia	CO	Santander	El Carmen de Chucurí	Cascajales	Estribaciones de la Serranía de los Yariguíes - La Belleza - Concordia1	779	775	800	6.55836	-73.5772	Decimal coordinates	WGS84	6.55836	-73.5772	WGS84	SB1Concordia1-2018-02-19_03-00.wav	Environmental sound	.wav	http://colecciones.humboldt.org.co/rec/sonidos/publicaciones/MAP/OAC/1-Yariguies/Concordia1/SB1Concordia1-2018-02-19_03-00.wav	2018-02-19	Orlando Acevedo-Charry
SB1Concordia2-2018-02-19_03-00.wav	Environmental sound	Instituto Humboldt (IAvH)	SB1Concordia2-2018-02-19_03-00.wav	SB1Concordia2	Passive Acoustic Sampling - ARBIMON recording	1	minute	1-minute recording every 10 minutes	2018-02-19	03:00:00	Subtropical moist forest	Proyecto: SantanderBio1. Muestreo coordinado por: Orlando Acevedo-Charry	SA	Concordia stream	Colombia	CO	Santander	El Carmen de Chucurí	Cascajales	Estribaciones de la Serranía de los Yariguíes - La Belleza - Concordia2	799	775	800	6.55692	-73.5779	Decimal coordinates	WGS84	6.55692	-73.5779	WGS84	SB1Concordia2-2018-02-19_03-00.wav	Environmental sound	.wav	http://colecciones.humboldt.org.co/rec/sonidos/publicaciones/MAP/OAC/1-Yariguies/Concordia2/SB1Concordia2-2018-02-19_03-00.wav	2018-02-19	Orlando Acevedo-Charry
SB1Concordia1-2018-02-19_03-10.wav	Environmental sound	Instituto Humboldt (IAvH)	SB1Concordia1-2018-02-19_03-10.wav	SB1Concordia1	Passive Acoustic Sampling - ARBIMON recording	1	minute	1-minute recording every 10 minutes	2018-02-19	03:10:00	Subtropical moist forest	Proyecto: SantanderBio1. Muestreo coordinado por: Orlando Acevedo-Charry	SA	Concordia stream	Colombia	CO	Santander	El Carmen de Chucurí	Cascajales	Estribaciones de la Serranía de los Yariguíes - La Belleza - Concordia1	779	775	800	6.55836	-73.5772	Decimal coordinates	WGS84	6.55836	-73.5772	WGS84	SB1Concordia1-2018-02-19_03-10.wav	Environmental sound	.wav	http://colecciones.humboldt.org.co/rec/sonidos/publicaciones/MAP/OAC/1-Yariguies/Concordia1/SB1Concordia1-2018-02-19_03-10.wav	2018-02-19	Orlando Acevedo-Charry
SB1Concordia2-2018-02-19_03-10.wav	Environmental sound	Instituto Humboldt (IAvH)	SB1Concordia2-2018-02-19_03-10.wav	SB1Concordia2	Passive Acoustic Sampling - ARBIMON recording	1	minute	1-minute recording every 10 minutes	2018-02-19	03:10:00	Subtropical moist forest	Proyecto: SantanderBio1. Muestreo coordinado por: Orlando Acevedo-Charry	SA	Concordia stream	Colombia	CO	Santander	El Carmen de Chucurí	Cascajales	Estribaciones de la Serranía de los Yariguíes - La Belleza - Concordia2	799	775	800	6.55692	-73.5779	Decimal coordinates	WGS84	6.55692	-73.5779	WGS84	SB1Concordia2-2018-02-19_03-10.wav	Environmental sound	.wav	http://colecciones.humboldt.org.co/rec/sonidos/publicaciones/MAP/OAC/1-Yariguies/Concordia2/SB1Concordia2-2018-02-19_03-10.wav	2018-02-19	Orlando Acevedo-Charry
SB1Concordia1-2018-02-19_03-20.wav	Environmental sound	Instituto Humboldt (IAvH)	SB1Concordia1-2018-02-19_03-20.wav	SB1Concordia1	Passive Acoustic Sampling - ARBIMON recording	1	minute	1-minute recording every 10 minutes	2018-02-19	03:20:00	Subtropical moist forest	Proyecto: SantanderBio1. Muestreo coordinado por: Orlando Acevedo-Charry	SA	Concordia stream	Colombia	CO	Santander	El Carmen de Chucurí	Cascajales	Estribaciones de la Serranía de los Yariguíes - La Belleza - Concordia1	779	775	800	6.55836	-73.5772	Decimal coordinates	WGS84	6.55836	-73.5772	WGS84	SB1Concordia1-2018-02-19_03-20.wav	Environmental sound	.wav	http://colecciones.humboldt.org.co/rec/sonidos/publicaciones/MAP/OAC/1-Yariguies/Concordia1/SB1Concordia1-2018-02-19_03-20.wav	2018-02-19	Orlando Acevedo-Charry
SB1Concordia2-2018-02-19_03-20.wav	Environmental sound	Instituto Humboldt (IAvH)	SB1Concordia2-2018-02-19_03-20.wav	SB1Concordia2	Passive Acoustic Sampling - ARBIMON recording	1	minute	1-minute recording every 10 minutes	2018-02-19	03:20:00	Subtropical moist forest	Proyecto: SantanderBio1. Muestreo coordinado por: Orlando Acevedo-Charry	SA	Concordia stream	Colombia	CO	Santander	El Carmen de Chucurí	Cascajales	Estribaciones de la Serranía de los Yariguíes - La Belleza - Concordia2	799	775	800	6.55692	-73.5779	Decimal coordinates	WGS84	6.55692	-73.5779	WGS84	SB1Concordia2-2018-02-19_03-20.wav	Environmental sound	.wav	http://colecciones.humboldt.org.co/rec/sonidos/publicaciones/MAP/OAC/1-Yariguies/Concordia2/SB1Concordia2-2018-02-19_03-20.wav	2018-02-19	Orlando Acevedo-Charry
SB1Concordia1-2018-02-19_03-30.wav	Environmental sound	Instituto Humboldt (IAvH)	SB1Concordia1-2018-02-19_03-30.wav	SB1Concordia1	Passive Acoustic Sampling - ARBIMON recording	1	minute	1-minute recording every 10 minutes	2018-02-19	03:30:00	Subtropical moist forest	Proyecto: SantanderBio1. Muestreo coordinado por: Orlando Acevedo-Charry	SA	Concordia stream	Colombia	CO	Santander	El Carmen de Chucurí	Cascajales	Estribaciones de la Serranía de los Yariguíes - La Belleza - Concordia1	779	775	800	6.55836	-73.5772	Decimal coordinates	WGS84	6.55836	-73.5772	WGS84	SB1Concordia1-2018-02-19_03-30.wav	Environmental sound	.wav	http://colecciones.humboldt.org.co/rec/sonidos/publicaciones/MAP/OAC/1-Yariguies/Concordia1/SB1Concordia1-2018-02-19_03-30.wav	2018-02-19	Orlando Acevedo-Charry
SB1Concordia2-2018-02-19_03-30.wav	Environmental sound	Instituto Humboldt (IAvH)	SB1Concordia2-2018-02-19_03-30.wav	SB1Concordia2	Passive Acoustic Sampling - ARBIMON recording	1	minute	1-minute recording every 10 minutes	2018-02-19	03:30:00	Subtropical moist forest	Proyecto: SantanderBio1. Muestreo coordinado por: Orlando Acevedo-Charry	SA	Concordia stream	Colombia	CO	Santander	El Carmen de Chucurí	Cascajales	Estribaciones de la Serranía de los Yariguíes - La Belleza - Concordia2	799	775	800	6.55692	-73.5779	Decimal coordinates	WGS84	6.55692	-73.5779	WGS84	SB1Concordia2-2018-02-19_03-30.wav	Environmental sound	.wav	http://colecciones.humboldt.org.co/rec/sonidos/publicaciones/MAP/OAC/1-Yariguies/Concordia2/SB1Concordia2-2018-02-19_03-30.wav	2018-02-19	Orlando Acevedo-Charry
SB1Concordia1-2018-02-19_03-40.wav	Environmental sound	Instituto Humboldt (IAvH)	SB1Concordia1-2018-02-19_03-40.wav	SB1Concordia1	Passive Acoustic Sampling - ARBIMON recording	1	minute	1-minute recording every 10 minutes	2018-02-19	03:40:00	Subtropical moist forest	Proyecto: SantanderBio1. Muestreo coordinado por: Orlando Acevedo-Charry	SA	Concordia stream	Colombia	CO	Santander	El Carmen de Chucurí	Cascajales	Estribaciones de la Serranía de los Yariguíes - La Belleza - Concordia1	779	775	800	6.55836	-73.5772	Decimal coordinates	WGS84	6.55836	-73.5772	WGS84	SB1Concordia1-2018-02-19_03-40.wav	Environmental sound	.wav	http://colecciones.humboldt.org.co/rec/sonidos/publicaciones/MAP/OAC/1-Yariguies/Concordia1/SB1Concordia1-2018-02-19_03-40.wav	2018-02-19	Orlando Acevedo-Charry
SB1Concordia2-2018-02-19_03-40.wav	Environmental sound	Instituto Humboldt (IAvH)	SB1Concordia2-2018-02-19_03-40.wav	SB1Concordia2	Passive Acoustic Sampling - ARBIMON recording	1	minute	1-minute recording every 10 minutes	2018-02-19	03:40:00	Subtropical moist forest	Proyecto: SantanderBio1. Muestreo coordinado por: Orlando Acevedo-Charry	SA	Concordia stream	Colombia	CO	Santander	El Carmen de Chucurí	Cascajales	Estribaciones de la Serranía de los Yariguíes - La Belleza - Concordia2	799	775	800	6.55692	-73.5779	Decimal coordinates	WGS84	6.55692	-73.5779	WGS84	SB1Concordia2-2018-02-19_03-40.wav	Environmental sound	.wav	http://colecciones.humboldt.org.co/rec/sonidos/publicaciones/MAP/OAC/1-Yariguies/Concordia2/SB1Concordia2-2018-02-19_03-40.wav	2018-02-19	Orlando Acevedo-Charry
SB1Concordia1-2018-02-19_03-50.wav	Environmental sound	Instituto Humboldt (IAvH)	SB1Concordia1-2018-02-19_03-50.wav	SB1Concordia1	Passive Acoustic Sampling - ARBIMON recording	1	minute	1-minute recording every 10 minutes	2018-02-19	03:50:00	Subtropical moist forest	Proyecto: SantanderBio1. Muestreo coordinado por: Orlando Acevedo-Charry	SA	Concordia stream	Colombia	CO	Santander	El Carmen de Chucurí	Cascajales	Estribaciones de la Serranía de los Yariguíes - La Belleza - Concordia1	779	775	800	6.55836	-73.5772	Decimal coordinates	WGS84	6.55836	-73.5772	WGS84	SB1Concordia1-2018-02-19_03-50.wav	Environmental sound	.wav	http://colecciones.humboldt.org.co/rec/sonidos/publicaciones/MAP/OAC/1-Yariguies/Concordia1/SB1Concordia1-2018-02-19_03-50.wav	2018-02-19	Orlando Acevedo-Charry
SB1Concordia2-2018-02-19_03-50.wav	Environmental sound	Instituto Humboldt (IAvH)	SB1Concordia2-2018-02-19_03-50.wav	SB1Concordia2	Passive Acoustic Sampling - ARBIMON recording	1	minute	1-minute recording every 10 minutes	2018-02-19	03:50:00	Subtropical moist forest	Proyecto: SantanderBio1. Muestreo coordinado por: Orlando Acevedo-Charry	SA	Concordia stream	Colombia	CO	Santander	El Carmen de Chucurí	Cascajales	Estribaciones de la Serranía de los Yariguíes - La Belleza - Concordia2	799	775	800	6.55692	-73.5779	Decimal coordinates	WGS84	6.55692	-73.5779	WGS84	SB1Concordia2-2018-02-19_03-50.wav	Environmental sound	.wav	http://colecciones.humboldt.org.co/rec/sonidos/publicaciones/MAP/OAC/1-Yariguies/Concordia2/SB1Concordia2-2018-02-19_03-50.wav	2018-02-19	Orlando Acevedo-Charry
SB1Concordia1-2018-02-19_04-00.wav	Environmental sound	Instituto Humboldt (IAvH)	SB1Concordia1-2018-02-19_04-00.wav	SB1Concordia1	Passive Acoustic Sampling - ARBIMON recording	1	minute	1-minute recording every 10 minutes	2018-02-19	04:00:00	Subtropical moist forest	Proyecto: SantanderBio1. Muestreo coordinado por: Orlando Acevedo-Charry	SA	Concordia stream	Colombia	CO	Santander	El Carmen de Chucurí	Cascajales	Estribaciones de la Serranía de los Yariguíes - La Belleza - Concordia1	779	775	800	6.55836	-73.5772	Decimal coordinates	WGS84	6.55836	-73.5772	WGS84	SB1Concordia1-2018-02-19_04-00.wav	Environmental sound	.wav	http://colecciones.humboldt.org.co/rec/sonidos/publicaciones/MAP/OAC/1-Yariguies/Concordia1/SB1Concordia1-2018-02-19_04-00.wav	2018-02-19	Orlando Acevedo-Charry
SB1Concordia2-2018-02-19_04-00.wav	Environmental sound	Instituto Humboldt (IAvH)	SB1Concordia2-2018-02-19_04-00.wav	SB1Concordia2	Passive Acoustic Sampling - ARBIMON recording	1	minute	1-minute recording every 10 minutes	2018-02-19	04:00:00	Subtropical moist forest	Proyecto: SantanderBio1. Muestreo coordinado por: Orlando Acevedo-Charry	SA	Concordia stream	Colombia	CO	Santander	El Carmen de Chucurí	Cascajales	Estribaciones de la Serranía de los Yariguíes - La Belleza - Concordia2	799	775	800	6.55692	-73.5779	Decimal coordinates	WGS84	6.55692	-73.5779	WGS84	SB1Concordia2-2018-02-19_04-00.wav	Environmental sound	.wav	http://colecciones.humboldt.org.co/rec/sonidos/publicaciones/MAP/OAC/1-Yariguies/Concordia2/SB1Concordia2-2018-02-19_04-00.wav	2018-02-19	Orlando Acevedo-Charry
SB1Concordia1-2018-02-19_04-10.wav	Environmental sound	Instituto Humboldt (IAvH)	SB1Concordia1-2018-02-19_04-10.wav	SB1Concordia1	Passive Acoustic Sampling - ARBIMON recording	1	minute	1-minute recording every 10 minutes	2018-02-19	04:10:00	Subtropical moist forest	Proyecto: SantanderBio1. Muestreo coordinado por: Orlando Acevedo-Charry	SA	Concordia stream	Colombia	CO	Santander	El Carmen de Chucurí	Cascajales	Estribaciones de la Serranía de los Yariguíes - La Belleza - Concordia1	779	775	800	6.55836	-73.5772	Decimal coordinates	WGS84	6.55836	-73.5772	WGS84	SB1Concordia1-2018-02-19_04-10.wav	Environmental sound	.wav	http://colecciones.humboldt.org.co/rec/sonidos/publicaciones/MAP/OAC/1-Yariguies/Concordia1/SB1Concordia1-2018-02-19_04-10.wav	2018-02-19	Orlando Acevedo-Charry
SB1Concordia2-2018-02-19_04-10.wav	Environmental sound	Instituto Humboldt (IAvH)	SB1Concordia2-2018-02-19_04-10.wav	SB1Concordia2	Passive Acoustic Sampling - ARBIMON recording	1	minute	1-minute recording every 10 minutes	2018-02-19	04:10:00	Subtropical moist forest	Proyecto: SantanderBio1. Muestreo coordinado por: Orlando Acevedo-Charry	SA	Concordia stream	Colombia	CO	Santander	El Carmen de Chucurí	Cascajales	Estribaciones de la Serranía de los Yariguíes - La Belleza - Concordia2	799	775	800	6.55692	-73.5779	Decimal coordinates	WGS84	6.55692	-73.5779	WGS84	SB1Concordia2-2018-02-19_04-10.wav	Environmental sound	.wav	http://colecciones.humboldt.org.co/rec/sonidos/publicaciones/MAP/OAC/1-Yariguies/Concordia2/SB1Concordia2-2018-02-19_04-10.wav	2018-02-19	Orlando Acevedo-Charry
SB1Concordia1-2018-02-19_04-20.wav	Environmental sound	Instituto Humboldt (IAvH)	SB1Concordia1-2018-02-19_04-20.wav	SB1Concordia1	Passive Acoustic Sampling - ARBIMON recording	1	minute	1-minute recording every 10 minutes	2018-02-19	04:20:00	Subtropical moist forest	Proyecto: SantanderBio1. Muestreo coordinado por: Orlando Acevedo-Charry	SA	Concordia stream	Colombia	CO	Santander	El Carmen de Chucurí	Cascajales	Estribaciones de la Serranía de los Yariguíes - La Belleza - Concordia1	779	775	800	6.55836	-73.5772	Decimal coordinates	WGS84	6.55836	-73.5772	WGS84	SB1Concordia1-2018-02-19_04-20.wav	Environmental sound	.wav	http://colecciones.humboldt.org.co/rec/sonidos/publicaciones/MAP/OAC/1-Yariguies/Concordia1/SB1Concordia1-2018-02-19_04-20.wav	2018-02-19	Orlando Acevedo-Charry
SB1Concordia2-2018-02-19_04-20.wav	Environmental sound	Instituto Humboldt (IAvH)	SB1Concordia2-2018-02-19_04-20.wav	SB1Concordia2	Passive Acoustic Sampling - ARBIMON recording	1	minute	1-minute recording every 10 minutes	2018-02-19	04:20:00	Subtropical moist forest	Proyecto: SantanderBio1. Muestreo coordinado por: Orlando Acevedo-Charry	SA	Concordia stream	Colombia	CO	Santander	El Carmen de Chucurí	Cascajales	Estribaciones de la Serranía de los Yariguíes - La Belleza - Concordia2	799	775	800	6.55692	-73.5779	Decimal coordinates	WGS84	6.55692	-73.5779	WGS84	SB1Concordia2-2018-02-19_04-20.wav	Environmental sound	.wav	http://colecciones.humboldt.org.co/rec/sonidos/publicaciones/MAP/OAC/1-Yariguies/Concordia2/SB1Concordia2-2018-02-19_04-20.wav	2018-02-19	Orlando Acevedo-Charry
SB1Concordia1-2018-02-19_04-30.wav	Environmental sound	Instituto Humboldt (IAvH)	SB1Concordia1-2018-02-19_04-30.wav	SB1Concordia1	Passive Acoustic Sampling - ARBIMON recording	1	minute	1-minute recording every 10 minutes	2018-02-19	04:30:00	Subtropical moist forest	Proyecto: SantanderBio1. Muestreo coordinado por: Orlando Acevedo-Charry	SA	Concordia stream	Colombia	CO	Santander	El Carmen de Chucurí	Cascajales	Estribaciones de la Serranía de los Yariguíes - La Belleza - Concordia1	779	775	800	6.55836	-73.5772	Decimal coordinates	WGS84	6.55836	-73.5772	WGS84	SB1Concordia1-2018-02-19_04-30.wav	Environmental sound	.wav	http://colecciones.humboldt.org.co/rec/sonidos/publicaciones/MAP/OAC/1-Yariguies/Concordia1/SB1Concordia1-2018-02-19_04-30.wav	2018-02-19	Orlando Acevedo-Charry
SB1Concordia2-2018-02-19_04-30.wav	Environmental sound	Instituto Humboldt (IAvH)	SB1Concordia2-2018-02-19_04-30.wav	SB1Concordia2	Passive Acoustic Sampling - ARBIMON recording	1	minute	1-minute recording every 10 minutes	2018-02-19	04:30:00	Subtropical moist forest	Proyecto: SantanderBio1. Muestreo coordinado por: Orlando Acevedo-Charry	SA	Concordia stream	Colombia	CO	Santander	El Carmen de Chucurí	Cascajales	Estribaciones de la Serranía de los Yariguíes - La Belleza - Concordia2	799	775	800	6.55692	-73.5779	Decimal coordinates	WGS84	6.55692	-73.5779	WGS84	SB1Concordia2-2018-02-19_04-30.wav	Environmental sound	.wav	http://colecciones.humboldt.org.co/rec/sonidos/publicaciones/MAP/OAC/1-Yariguies/Concordia2/SB1Concordia2-2018-02-19_04-30.wav	2018-02-19	Orlando Acevedo-Charry
SB1Concordia1-2018-02-19_04-40.wav	Environmental sound	Instituto Humboldt (IAvH)	SB1Concordia1-2018-02-19_04-40.wav	SB1Concordia1	Passive Acoustic Sampling - ARBIMON recording	1	minute	1-minute recording every 10 minutes	2018-02-19	04:40:00	Subtropical moist forest	Proyecto: SantanderBio1. Muestreo coordinado por: Orlando Acevedo-Charry	SA	Concordia stream	Colombia	CO	Santander	El Carmen de Chucurí	Cascajales	Estribaciones de la Serranía de los Yariguíes - La Belleza - Concordia1	779	775	800	6.55836	-73.5772	Decimal coordinates	WGS84	6.55836	-73.5772	WGS84	SB1Concordia1-2018-02-19_04-40.wav	Environmental sound	.wav	http://colecciones.humboldt.org.co/rec/sonidos/publicaciones/MAP/OAC/1-Yariguies/Concordia1/SB1Concordia1-2018-02-19_04-40.wav	2018-02-19	Orlando Acevedo-Charry
SB1Concordia2-2018-02-19_04-40.wav	Environmental sound	Instituto Humboldt (IAvH)	SB1Concordia2-2018-02-19_04-40.wav	SB1Concordia2	Passive Acoustic Sampling - ARBIMON recording	1	minute	1-minute recording every 10 minutes	2018-02-19	04:40:00	Subtropical moist forest	Proyecto: SantanderBio1. Muestreo coordinado por: Orlando Acevedo-Charry	SA	Concordia stream	Colombia	CO	Santander	El Carmen de Chucurí	Cascajales	Estribaciones de la Serranía de los Yariguíes - La Belleza - Concordia2	799	775	800	6.55692	-73.5779	Decimal coordinates	WGS84	6.55692	-73.5779	WGS84	SB1Concordia2-2018-02-19_04-40.wav	Environmental sound	.wav	http://colecciones.humboldt.org.co/rec/sonidos/publicaciones/MAP/OAC/1-Yariguies/Concordia2/SB1Concordia2-2018-02-19_04-40.wav	2018-02-19	Orlando Acevedo-Charry
SB1Concordia1-2018-02-19_04-50.wav	Environmental sound	Instituto Humboldt (IAvH)	SB1Concordia1-2018-02-19_04-50.wav	SB1Concordia1	Passive Acoustic Sampling - ARBIMON recording	1	minute	1-minute recording every 10 minutes	2018-02-19	04:50:00	Subtropical moist forest	Proyecto: SantanderBio1. Muestreo coordinado por: Orlando Acevedo-Charry	SA	Concordia stream	Colombia	CO	Santander	El Carmen de Chucurí	Cascajales	Estribaciones de la Serranía de los Yariguíes - La Belleza - Concordia1	779	775	800	6.55836	-73.5772	Decimal coordinates	WGS84	6.55836	-73.5772	WGS84	SB1Concordia1-2018-02-19_04-50.wav	Environmental sound	.wav	http://colecciones.humboldt.org.co/rec/sonidos/publicaciones/MAP/OAC/1-Yariguies/Concordia1/SB1Concordia1-2018-02-19_04-50.wav	2018-02-19	Orlando Acevedo-Charry
SB1Concordia2-2018-02-19_04-50.wav	Environmental sound	Instituto Humboldt (IAvH)	SB1Concordia2-2018-02-19_04-50.wav	SB1Concordia2	Passive Acoustic Sampling - ARBIMON recording	1	minute	1-minute recording every 10 minutes	2018-02-19	04:50:00	Subtropical moist forest	Proyecto: SantanderBio1. Muestreo coordinado por: Orlando Acevedo-Charry	SA	Concordia stream	Colombia	CO	Santander	El Carmen de Chucurí	Cascajales	Estribaciones de la Serranía de los Yariguíes - La Belleza - Concordia2	799	775	800	6.55692	-73.5779	Decimal coordinates	WGS84	6.55692	-73.5779	WGS84	SB1Concordia2-2018-02-19_04-50.wav	Environmental sound	.wav	http://colecciones.humboldt.org.co/rec/sonidos/publicaciones/MAP/OAC/1-Yariguies/Concordia2/SB1Concordia2-2018-02-19_04-50.wav	2018-02-19	Orlando Acevedo-Charry
SB1Concordia1-2018-02-19_05-00.wav	Environmental sound	Instituto Humboldt (IAvH)	SB1Concordia1-2018-02-19_05-00.wav	SB1Concordia1	Passive Acoustic Sampling - ARBIMON recording	1	minute	1-minute recording every 10 minutes	2018-02-19	05:00:00	Subtropical moist forest	Proyecto: SantanderBio1. Muestreo coordinado por: Orlando Acevedo-Charry	SA	Concordia stream	Colombia	CO	Santander	El Carmen de Chucurí	Cascajales	Estribaciones de la Serranía de los Yariguíes - La Belleza - Concordia1	779	775	800	6.55836	-73.5772	Decimal coordinates	WGS84	6.55836	-73.5772	WGS84	SB1Concordia1-2018-02-19_05-00.wav	Environmental sound	.wav	http://colecciones.humboldt.org.co/rec/sonidos/publicaciones/MAP/OAC/1-Yariguies/Concordia1/SB1Concordia1-2018-02-19_05-00.wav	2018-02-19	Orlando Acevedo-Charry
SB1Concordia2-2018-02-19_05-00.wav	Environmental sound	Instituto Humboldt (IAvH)	SB1Concordia2-2018-02-19_05-00.wav	SB1Concordia2	Passive Acoustic Sampling - ARBIMON recording	1	minute	1-minute recording every 10 minutes	2018-02-19	05:00:00	Subtropical moist forest	Proyecto: SantanderBio1. Muestreo coordinado por: Orlando Acevedo-Charry	SA	Concordia stream	Colombia	CO	Santander	El Carmen de Chucurí	Cascajales	Estribaciones de la Serranía de los Yariguíes - La Belleza - Concordia2	799	775	800	6.55692	-73.5779	Decimal coordinates	WGS84	6.55692	-73.5779	WGS84	SB1Concordia2-2018-02-19_05-00.wav	Environmental sound	.wav	http://colecciones.humboldt.org.co/rec/sonidos/publicaciones/MAP/OAC/1-Yariguies/Concordia2/SB1Concordia2-2018-02-19_05-00.wav	2018-02-19	Orlando Acevedo-Charry
SB1Concordia1-2018-02-19_05-10.wav	Environmental sound	Instituto Humboldt (IAvH)	SB1Concordia1-2018-02-19_05-10.wav	SB1Concordia1	Passive Acoustic Sampling - ARBIMON recording	1	minute	1-minute recording every 10 minutes	2018-02-19	05:10:00	Subtropical moist forest	Proyecto: SantanderBio1. Muestreo coordinado por: Orlando Acevedo-Charry	SA	Concordia stream	Colombia	CO	Santander	El Carmen de Chucurí	Cascajales	Estribaciones de la Serranía de los Yariguíes - La Belleza - Concordia1	779	775	800	6.55836	-73.5772	Decimal coordinates	WGS84	6.55836	-73.5772	WGS84	SB1Concordia1-2018-02-19_05-10.wav	Environmental sound	.wav	http://colecciones.humboldt.org.co/rec/sonidos/publicaciones/MAP/OAC/1-Yariguies/Concordia1/SB1Concordia1-2018-02-19_05-10.wav	2018-02-19	Orlando Acevedo-Charry
SB1Concordia2-2018-02-19_05-10.wav	Environmental sound	Instituto Humboldt (IAvH)	SB1Concordia2-2018-02-19_05-10.wav	SB1Concordia2	Passive Acoustic Sampling - ARBIMON recording	1	minute	1-minute recording every 10 minutes	2018-02-19	05:10:00	Subtropical moist forest	Proyecto: SantanderBio1. Muestreo coordinado por: Orlando Acevedo-Charry	SA	Concordia stream	Colombia	CO	Santander	El Carmen de Chucurí	Cascajales	Estribaciones de la Serranía de los Yariguíes - La Belleza - Concordia2	799	775	800	6.55692	-73.5779	Decimal coordinates	WGS84	6.55692	-73.5779	WGS84	SB1Concordia2-2018-02-19_05-10.wav	Environmental sound	.wav	http://colecciones.humboldt.org.co/rec/sonidos/publicaciones/MAP/OAC/1-Yariguies/Concordia2/SB1Concordia2-2018-02-19_05-10.wav	2018-02-19	Orlando Acevedo-Charry
SB1Concordia1-2018-02-19_05-20.wav	Environmental sound	Instituto Humboldt (IAvH)	SB1Concordia1-2018-02-19_05-20.wav	SB1Concordia1	Passive Acoustic Sampling - ARBIMON recording	1	minute	1-minute recording every 10 minutes	2018-02-19	05:20:00	Subtropical moist forest	Proyecto: SantanderBio1. Muestreo coordinado por: Orlando Acevedo-Charry	SA	Concordia stream	Colombia	CO	Santander	El Carmen de Chucurí	Cascajales	Estribaciones de la Serranía de los Yariguíes - La Belleza - Concordia1	779	775	800	6.55836	-73.5772	Decimal coordinates	WGS84	6.55836	-73.5772	WGS84	SB1Concordia1-2018-02-19_05-20.wav	Environmental sound	.wav	http://colecciones.humboldt.org.co/rec/sonidos/publicaciones/MAP/OAC/1-Yariguies/Concordia1/SB1Concordia1-2018-02-19_05-20.wav	2018-02-19	Orlando Acevedo-Charry
SB1Concordia2-2018-02-19_05-20.wav	Environmental sound	Instituto Humboldt (IAvH)	SB1Concordia2-2018-02-19_05-20.wav	SB1Concordia2	Passive Acoustic Sampling - ARBIMON recording	1	minute	1-minute recording every 10 minutes	2018-02-19	05:20:00	Subtropical moist forest	Proyecto: SantanderBio1. Muestreo coordinado por: Orlando Acevedo-Charry	SA	Concordia stream	Colombia	CO	Santander	El Carmen de Chucurí	Cascajales	Estribaciones de la Serranía de los Yariguíes - La Belleza - Concordia2	799	775	800	6.55692	-73.5779	Decimal coordinates	WGS84	6.55692	-73.5779	WGS84	SB1Concordia2-2018-02-19_05-20.wav	Environmental sound	.wav	http://colecciones.humboldt.org.co/rec/sonidos/publicaciones/MAP/OAC/1-Yariguies/Concordia2/SB1Concordia2-2018-02-19_05-20.wav	2018-02-19	Orlando Acevedo-Charry
SB1Concordia1-2018-02-19_05-30.wav	Environmental sound	Instituto Humboldt (IAvH)	SB1Concordia1-2018-02-19_05-30.wav	SB1Concordia1	Passive Acoustic Sampling - ARBIMON recording	1	minute	1-minute recording every 10 minutes	2018-02-19	05:30:00	Subtropical moist forest	Proyecto: SantanderBio1. Muestreo coordinado por: Orlando Acevedo-Charry	SA	Concordia stream	Colombia	CO	Santander	El Carmen de Chucurí	Cascajales	Estribaciones de la Serranía de los Yariguíes - La Belleza - Concordia1	779	775	800	6.55836	-73.5772	Decimal coordinates	WGS84	6.55836	-73.5772	WGS84	SB1Concordia1-2018-02-19_05-30.wav	Environmental sound	.wav	http://colecciones.humboldt.org.co/rec/sonidos/publicaciones/MAP/OAC/1-Yariguies/Concordia1/SB1Concordia1-2018-02-19_05-30.wav	2018-02-19	Orlando Acevedo-Charry
SB1Concordia2-2018-02-19_05-30.wav	Environmental sound	Instituto Humboldt (IAvH)	SB1Concordia2-2018-02-19_05-30.wav	SB1Concordia2	Passive Acoustic Sampling - ARBIMON recording	1	minute	1-minute recording every 10 minutes	2018-02-19	05:30:00	Subtropical moist forest	Proyecto: SantanderBio1. Muestreo coordinado por: Orlando Acevedo-Charry	SA	Concordia stream	Colombia	CO	Santander	El Carmen de Chucurí	Cascajales	Estribaciones de la Serranía de los Yariguíes - La Belleza - Concordia2	799	775	800	6.55692	-73.5779	Decimal coordinates	WGS84	6.55692	-73.5779	WGS84	SB1Concordia2-2018-02-19_05-30.wav	Environmental sound	.wav	http://colecciones.humboldt.org.co/rec/sonidos/publicaciones/MAP/OAC/1-Yariguies/Concordia2/SB1Concordia2-2018-02-19_05-30.wav	2018-02-19	Orlando Acevedo-Charry
SB1Concordia1-2018-02-19_05-40.wav	Environmental sound	Instituto Humboldt (IAvH)	SB1Concordia1-2018-02-19_05-40.wav	SB1Concordia1	Passive Acoustic Sampling - ARBIMON recording	1	minute	1-minute recording every 10 minutes	2018-02-19	05:40:00	Subtropical moist forest	Proyecto: SantanderBio1. Muestreo coordinado por: Orlando Acevedo-Charry	SA	Concordia stream	Colombia	CO	Santander	El Carmen de Chucurí	Cascajales	Estribaciones de la Serranía de los Yariguíes - La Belleza - Concordia1	779	775	800	6.55836	-73.5772	Decimal coordinates	WGS84	6.55836	-73.5772	WGS84	SB1Concordia1-2018-02-19_05-40.wav	Environmental sound	.wav	http://colecciones.humboldt.org.co/rec/sonidos/publicaciones/MAP/OAC/1-Yariguies/Concordia1/SB1Concordia1-2018-02-19_05-40.wav	2018-02-19	Orlando Acevedo-Charry
SB1Concordia2-2018-02-19_05-40.wav	Environmental sound	Instituto Humboldt (IAvH)	SB1Concordia2-2018-02-19_05-40.wav	SB1Concordia2	Passive Acoustic Sampling - ARBIMON recording	1	minute	1-minute recording every 10 minutes	2018-02-19	05:40:00	Subtropical moist forest	Proyecto: SantanderBio1. Muestreo coordinado por: Orlando Acevedo-Charry	SA	Concordia stream	Colombia	CO	Santander	El Carmen de Chucurí	Cascajales	Estribaciones de la Serranía de los Yariguíes - La Belleza - Concordia2	799	775	800	6.55692	-73.5779	Decimal coordinates	WGS84	6.55692	-73.5779	WGS84	SB1Concordia2-2018-02-19_05-40.wav	Environmental sound	.wav	http://colecciones.humboldt.org.co/rec/sonidos/publicaciones/MAP/OAC/1-Yariguies/Concordia2/SB1Concordia2-2018-02-19_05-40.wav	2018-02-19	Orlando Acevedo-Charry
SB1Concordia1-2018-02-19_05-50.wav	Environmental sound	Instituto Humboldt (IAvH)	SB1Concordia1-2018-02-19_05-50.wav	SB1Concordia1	Passive Acoustic Sampling - ARBIMON recording	1	minute	1-minute recording every 10 minutes	2018-02-19	05:50:00	Subtropical moist forest	Proyecto: SantanderBio1. Muestreo coordinado por: Orlando Acevedo-Charry	SA	Concordia stream	Colombia	CO	Santander	El Carmen de Chucurí	Cascajales	Estribaciones de la Serranía de los Yariguíes - La Belleza - Concordia1	779	775	800	6.55836	-73.5772	Decimal coordinates	WGS84	6.55836	-73.5772	WGS84	SB1Concordia1-2018-02-19_05-50.wav	Environmental sound	.wav	http://colecciones.humboldt.org.co/rec/sonidos/publicaciones/MAP/OAC/1-Yariguies/Concordia1/SB1Concordia1-2018-02-19_05-50.wav	2018-02-19	Orlando Acevedo-Charry
SB1Concordia2-2018-02-19_05-50.wav	Environmental sound	Instituto Humboldt (IAvH)	SB1Concordia2-2018-02-19_05-50.wav	SB1Concordia2	Passive Acoustic Sampling - ARBIMON recording	1	minute	1-minute recording every 10 minutes	2018-02-19	05:50:00	Subtropical moist forest	Proyecto: SantanderBio1. Muestreo coordinado por: Orlando Acevedo-Charry	SA	Concordia stream	Colombia	CO	Santander	El Carmen de Chucurí	Cascajales	Estribaciones de la Serranía de los Yariguíes - La Belleza - Concordia2	799	775	800	6.55692	-73.5779	Decimal coordinates	WGS84	6.55692	-73.5779	WGS84	SB1Concordia2-2018-02-19_05-50.wav	Environmental sound	.wav	http://colecciones.humboldt.org.co/rec/sonidos/publicaciones/MAP/OAC/1-Yariguies/Concordia2/SB1Concordia2-2018-02-19_05-50.wav	2018-02-19	Orlando Acevedo-Charry
SB1Concordia1-2018-02-19_06-00.wav	Environmental sound	Instituto Humboldt (IAvH)	SB1Concordia1-2018-02-19_06-00.wav	SB1Concordia1	Passive Acoustic Sampling - ARBIMON recording	1	minute	1-minute recording every 10 minutes	2018-02-19	06:00:00	Subtropical moist forest	Proyecto: SantanderBio1. Muestreo coordinado por: Orlando Acevedo-Charry	SA	Concordia stream	Colombia	CO	Santander	El Carmen de Chucurí	Cascajales	Estribaciones de la Serranía de los Yariguíes - La Belleza - Concordia1	779	775	800	6.55836	-73.5772	Decimal coordinates	WGS84	6.55836	-73.5772	WGS84	SB1Concordia1-2018-02-19_06-00.wav	Environmental sound	.wav	http://colecciones.humboldt.org.co/rec/sonidos/publicaciones/MAP/OAC/1-Yariguies/Concordia1/SB1Concordia1-2018-02-19_06-00.wav	2018-02-19	Orlando Acevedo-Charry
SB1Concordia2-2018-02-19_06-00.wav	Environmental sound	Instituto Humboldt (IAvH)	SB1Concordia2-2018-02-19_06-00.wav	SB1Concordia2	Passive Acoustic Sampling - ARBIMON recording	1	minute	1-minute recording every 10 minutes	2018-02-19	06:00:00	Subtropical moist forest	Proyecto: SantanderBio1. Muestreo coordinado por: Orlando Acevedo-Charry	SA	Concordia stream	Colombia	CO	Santander	El Carmen de Chucurí	Cascajales	Estribaciones de la Serranía de los Yariguíes - La Belleza - Concordia2	799	775	800	6.55692	-73.5779	Decimal coordinates	WGS84	6.55692	-73.5779	WGS84	SB1Concordia2-2018-02-19_06-00.wav	Environmental sound	.wav	http://colecciones.humboldt.org.co/rec/sonidos/publicaciones/MAP/OAC/1-Yariguies/Concordia2/SB1Concordia2-2018-02-19_06-00.wav	2018-02-19	Orlando Acevedo-Charry
SB1Concordia1-2018-02-19_06-10.wav	Environmental sound	Instituto Humboldt (IAvH)	SB1Concordia1-2018-02-19_06-10.wav	SB1Concordia1	Passive Acoustic Sampling - ARBIMON recording	1	minute	1-minute recording every 10 minutes	2018-02-19	06:10:00	Subtropical moist forest	Proyecto: SantanderBio1. Muestreo coordinado por: Orlando Acevedo-Charry	SA	Concordia stream	Colombia	CO	Santander	El Carmen de Chucurí	Cascajales	Estribaciones de la Serranía de los Yariguíes - La Belleza - Concordia1	779	775	800	6.55836	-73.5772	Decimal coordinates	WGS84	6.55836	-73.5772	WGS84	SB1Concordia1-2018-02-19_06-10.wav	Environmental sound	.wav	http://colecciones.humboldt.org.co/rec/sonidos/publicaciones/MAP/OAC/1-Yariguies/Concordia1/SB1Concordia1-2018-02-19_06-10.wav	2018-02-19	Orlando Acevedo-Charry
SB1Concordia2-2018-02-19_06-10.wav	Environmental sound	Instituto Humboldt (IAvH)	SB1Concordia2-2018-02-19_06-10.wav	SB1Concordia2	Passive Acoustic Sampling - ARBIMON recording	1	minute	1-minute recording every 10 minutes	2018-02-19	06:10:00	Subtropical moist forest	Proyecto: SantanderBio1. Muestreo coordinado por: Orlando Acevedo-Charry	SA	Concordia stream	Colombia	CO	Santander	El Carmen de Chucurí	Cascajales	Estribaciones de la Serranía de los Yariguíes - La Belleza - Concordia2	799	775	800	6.55692	-73.5779	Decimal coordinates	WGS84	6.55692	-73.5779	WGS84	SB1Concordia2-2018-02-19_06-10.wav	Environmental sound	.wav	http://colecciones.humboldt.org.co/rec/sonidos/publicaciones/MAP/OAC/1-Yariguies/Concordia2/SB1Concordia2-2018-02-19_06-10.wav	2018-02-19	Orlando Acevedo-Charry
SB1Concordia1-2018-02-19_06-20.wav	Environmental sound	Instituto Humboldt (IAvH)	SB1Concordia1-2018-02-19_06-20.wav	SB1Concordia1	Passive Acoustic Sampling - ARBIMON recording	1	minute	1-minute recording every 10 minutes	2018-02-19	06:20:00	Subtropical moist forest	Proyecto: SantanderBio1. Muestreo coordinado por: Orlando Acevedo-Charry	SA	Concordia stream	Colombia	CO	Santander	El Carmen de Chucurí	Cascajales	Estribaciones de la Serranía de los Yariguíes - La Belleza - Concordia1	779	775	800	6.55836	-73.5772	Decimal coordinates	WGS84	6.55836	-73.5772	WGS84	SB1Concordia1-2018-02-19_06-20.wav	Environmental sound	.wav	http://colecciones.humboldt.org.co/rec/sonidos/publicaciones/MAP/OAC/1-Yariguies/Concordia1/SB1Concordia1-2018-02-19_06-20.wav	2018-02-19	Orlando Acevedo-Charry
SB1Concordia2-2018-02-19_06-20.wav	Environmental sound	Instituto Humboldt (IAvH)	SB1Concordia2-2018-02-19_06-20.wav	SB1Concordia2	Passive Acoustic Sampling - ARBIMON recording	1	minute	1-minute recording every 10 minutes	2018-02-19	06:20:00	Subtropical moist forest	Proyecto: SantanderBio1. Muestreo coordinado por: Orlando Acevedo-Charry	SA	Concordia stream	Colombia	CO	Santander	El Carmen de Chucurí	Cascajales	Estribaciones de la Serranía de los Yariguíes - La Belleza - Concordia2	799	775	800	6.55692	-73.5779	Decimal coordinates	WGS84	6.55692	-73.5779	WGS84	SB1Concordia2-2018-02-19_06-20.wav	Environmental sound	.wav	http://colecciones.humboldt.org.co/rec/sonidos/publicaciones/MAP/OAC/1-Yariguies/Concordia2/SB1Concordia2-2018-02-19_06-20.wav	2018-02-19	Orlando Acevedo-Charry
SB1Concordia1-2018-02-19_06-30.wav	Environmental sound	Instituto Humboldt (IAvH)	SB1Concordia1-2018-02-19_06-30.wav	SB1Concordia1	Passive Acoustic Sampling - ARBIMON recording	1	minute	1-minute recording every 10 minutes	2018-02-19	06:30:00	Subtropical moist forest	Proyecto: SantanderBio1. Muestreo coordinado por: Orlando Acevedo-Charry	SA	Concordia stream	Colombia	CO	Santander	El Carmen de Chucurí	Cascajales	Estribaciones de la Serranía de los Yariguíes - La Belleza - Concordia1	779	775	800	6.55836	-73.5772	Decimal coordinates	WGS84	6.55836	-73.5772	WGS84	SB1Concordia1-2018-02-19_06-30.wav	Environmental sound	.wav	http://colecciones.humboldt.org.co/rec/sonidos/publicaciones/MAP/OAC/1-Yariguies/Concordia1/SB1Concordia1-2018-02-19_06-30.wav	2018-02-19	Orlando Acevedo-Charry
SB1Concordia2-2018-02-19_06-30.wav	Environmental sound	Instituto Humboldt (IAvH)	SB1Concordia2-2018-02-19_06-30.wav	SB1Concordia2	Passive Acoustic Sampling - ARBIMON recording	1	minute	1-minute recording every 10 minutes	2018-02-19	06:30:00	Subtropical moist forest	Proyecto: SantanderBio1. Muestreo coordinado por: Orlando Acevedo-Charry	SA	Concordia stream	Colombia	CO	Santander	El Carmen de Chucurí	Cascajales	Estribaciones de la Serranía de los Yariguíes - La Belleza - Concordia2	799	775	800	6.55692	-73.5779	Decimal coordinates	WGS84	6.55692	-73.5779	WGS84	SB1Concordia2-2018-02-19_06-30.wav	Environmental sound	.wav	http://colecciones.humboldt.org.co/rec/sonidos/publicaciones/MAP/OAC/1-Yariguies/Concordia2/SB1Concordia2-2018-02-19_06-30.wav	2018-02-19	Orlando Acevedo-Charry
SB1Concordia1-2018-02-19_06-40.wav	Environmental sound	Instituto Humboldt (IAvH)	SB1Concordia1-2018-02-19_06-40.wav	SB1Concordia1	Passive Acoustic Sampling - ARBIMON recording	1	minute	1-minute recording every 10 minutes	2018-02-19	06:40:00	Subtropical moist forest	Proyecto: SantanderBio1. Muestreo coordinado por: Orlando Acevedo-Charry	SA	Concordia stream	Colombia	CO	Santander	El Carmen de Chucurí	Cascajales	Estribaciones de la Serranía de los Yariguíes - La Belleza - Concordia1	779	775	800	6.55836	-73.5772	Decimal coordinates	WGS84	6.55836	-73.5772	WGS84	SB1Concordia1-2018-02-19_06-40.wav	Environmental sound	.wav	http://colecciones.humboldt.org.co/rec/sonidos/publicaciones/MAP/OAC/1-Yariguies/Concordia1/SB1Concordia1-2018-02-19_06-40.wav	2018-02-19	Orlando Acevedo-Charry
SB1Concordia2-2018-02-19_06-40.wav	Environmental sound	Instituto Humboldt (IAvH)	SB1Concordia2-2018-02-19_06-40.wav	SB1Concordia2	Passive Acoustic Sampling - ARBIMON recording	1	minute	1-minute recording every 10 minutes	2018-02-19	06:40:00	Subtropical moist forest	Proyecto: SantanderBio1. Muestreo coordinado por: Orlando Acevedo-Charry	SA	Concordia stream	Colombia	CO	Santander	El Carmen de Chucurí	Cascajales	Estribaciones de la Serranía de los Yariguíes - La Belleza - Concordia2	799	775	800	6.55692	-73.5779	Decimal coordinates	WGS84	6.55692	-73.5779	WGS84	SB1Concordia2-2018-02-19_06-40.wav	Environmental sound	.wav	http://colecciones.humboldt.org.co/rec/sonidos/publicaciones/MAP/OAC/1-Yariguies/Concordia2/SB1Concordia2-2018-02-19_06-40.wav	2018-02-19	Orlando Acevedo-Charry
SB1Concordia1-2018-02-19_06-50.wav	Environmental sound	Instituto Humboldt (IAvH)	SB1Concordia1-2018-02-19_06-50.wav	SB1Concordia1	Passive Acoustic Sampling - ARBIMON recording	1	minute	1-minute recording every 10 minutes	2018-02-19	06:50:00	Subtropical moist forest	Proyecto: SantanderBio1. Muestreo coordinado por: Orlando Acevedo-Charry	SA	Concordia stream	Colombia	CO	Santander	El Carmen de Chucurí	Cascajales	Estribaciones de la Serranía de los Yariguíes - La Belleza - Concordia1	779	775	800	6.55836	-73.5772	Decimal coordinates	WGS84	6.55836	-73.5772	WGS84	SB1Concordia1-2018-02-19_06-50.wav	Environmental sound	.wav	http://colecciones.humboldt.org.co/rec/sonidos/publicaciones/MAP/OAC/1-Yariguies/Concordia1/SB1Concordia1-2018-02-19_06-50.wav	2018-02-19	Orlando Acevedo-Charry
SB1Concordia2-2018-02-19_06-50.wav	Environmental sound	Instituto Humboldt (IAvH)	SB1Concordia2-2018-02-19_06-50.wav	SB1Concordia2	Passive Acoustic Sampling - ARBIMON recording	1	minute	1-minute recording every 10 minutes	2018-02-19	06:50:00	Subtropical moist forest	Proyecto: SantanderBio1. Muestreo coordinado por: Orlando Acevedo-Charry	SA	Concordia stream	Colombia	CO	Santander	El Carmen de Chucurí	Cascajales	Estribaciones de la Serranía de los Yariguíes - La Belleza - Concordia2	799	775	800	6.55692	-73.5779	Decimal coordinates	WGS84	6.55692	-73.5779	WGS84	SB1Concordia2-2018-02-19_06-50.wav	Environmental sound	.wav	http://colecciones.humboldt.org.co/rec/sonidos/publicaciones/MAP/OAC/1-Yariguies/Concordia2/SB1Concordia2-2018-02-19_06-50.wav	2018-02-19	Orlando Acevedo-Charry
SB1Concordia1-2018-02-19_07-00.wav	Environmental sound	Instituto Humboldt (IAvH)	SB1Concordia1-2018-02-19_07-00.wav	SB1Concordia1	Passive Acoustic Sampling - ARBIMON recording	1	minute	1-minute recording every 10 minutes	2018-02-19	07:00:00	Subtropical moist forest	Proyecto: SantanderBio1. Muestreo coordinado por: Orlando Acevedo-Charry	SA	Concordia stream	Colombia	CO	Santander	El Carmen de Chucurí	Cascajales	Estribaciones de la Serranía de los Yariguíes - La Belleza - Concordia1	779	775	800	6.55836	-73.5772	Decimal coordinates	WGS84	6.55836	-73.5772	WGS84	SB1Concordia1-2018-02-19_07-00.wav	Environmental sound	.wav	http://colecciones.humboldt.org.co/rec/sonidos/publicaciones/MAP/OAC/1-Yariguies/Concordia1/SB1Concordia1-2018-02-19_07-00.wav	2018-02-19	Orlando Acevedo-Charry
SB1Concordia2-2018-02-19_07-00.wav	Environmental sound	Instituto Humboldt (IAvH)	SB1Concordia2-2018-02-19_07-00.wav	SB1Concordia2	Passive Acoustic Sampling - ARBIMON recording	1	minute	1-minute recording every 10 minutes	2018-02-19	07:00:00	Subtropical moist forest	Proyecto: SantanderBio1. Muestreo coordinado por: Orlando Acevedo-Charry	SA	Concordia stream	Colombia	CO	Santander	El Carmen de Chucurí	Cascajales	Estribaciones de la Serranía de los Yariguíes - La Belleza - Concordia2	799	775	800	6.55692	-73.5779	Decimal coordinates	WGS84	6.55692	-73.5779	WGS84	SB1Concordia2-2018-02-19_07-00.wav	Environmental sound	.wav	http://colecciones.humboldt.org.co/rec/sonidos/publicaciones/MAP/OAC/1-Yariguies/Concordia2/SB1Concordia2-2018-02-19_07-00.wav	2018-02-19	Orlando Acevedo-Charry
SB1Concordia1-2018-02-19_07-10.wav	Environmental sound	Instituto Humboldt (IAvH)	SB1Concordia1-2018-02-19_07-10.wav	SB1Concordia1	Passive Acoustic Sampling - ARBIMON recording	1	minute	1-minute recording every 10 minutes	2018-02-19	07:10:00	Subtropical moist forest	Proyecto: SantanderBio1. Muestreo coordinado por: Orlando Acevedo-Charry	SA	Concordia stream	Colombia	CO	Santander	El Carmen de Chucurí	Cascajales	Estribaciones de la Serranía de los Yariguíes - La Belleza - Concordia1	779	775	800	6.55836	-73.5772	Decimal coordinates	WGS84	6.55836	-73.5772	WGS84	SB1Concordia1-2018-02-19_07-10.wav	Environmental sound	.wav	http://colecciones.humboldt.org.co/rec/sonidos/publicaciones/MAP/OAC/1-Yariguies/Concordia1/SB1Concordia1-2018-02-19_07-10.wav	2018-02-19	Orlando Acevedo-Charry
SB1Concordia2-2018-02-19_07-10.wav	Environmental sound	Instituto Humboldt (IAvH)	SB1Concordia2-2018-02-19_07-10.wav	SB1Concordia2	Passive Acoustic Sampling - ARBIMON recording	1	minute	1-minute recording every 10 minutes	2018-02-19	07:10:00	Subtropical moist forest	Proyecto: SantanderBio1. Muestreo coordinado por: Orlando Acevedo-Charry	SA	Concordia stream	Colombia	CO	Santander	El Carmen de Chucurí	Cascajales	Estribaciones de la Serranía de los Yariguíes - La Belleza - Concordia2	799	775	800	6.55692	-73.5779	Decimal coordinates	WGS84	6.55692	-73.5779	WGS84	SB1Concordia2-2018-02-19_07-10.wav	Environmental sound	.wav	http://colecciones.humboldt.org.co/rec/sonidos/publicaciones/MAP/OAC/1-Yariguies/Concordia2/SB1Concordia2-2018-02-19_07-10.wav	2018-02-19	Orlando Acevedo-Charry
SB1Concordia1-2018-02-19_07-20.wav	Environmental sound	Instituto Humboldt (IAvH)	SB1Concordia1-2018-02-19_07-20.wav	SB1Concordia1	Passive Acoustic Sampling - ARBIMON recording	1	minute	1-minute recording every 10 minutes	2018-02-19	07:20:00	Subtropical moist forest	Proyecto: SantanderBio1. Muestreo coordinado por: Orlando Acevedo-Charry	SA	Concordia stream	Colombia	CO	Santander	El Carmen de Chucurí	Cascajales	Estribaciones de la Serranía de los Yariguíes - La Belleza - Concordia1	779	775	800	6.55836	-73.5772	Decimal coordinates	WGS84	6.55836	-73.5772	WGS84	SB1Concordia1-2018-02-19_07-20.wav	Environmental sound	.wav	http://colecciones.humboldt.org.co/rec/sonidos/publicaciones/MAP/OAC/1-Yariguies/Concordia1/SB1Concordia1-2018-02-19_07-20.wav	2018-02-19	Orlando Acevedo-Charry
SB1Concordia2-2018-02-19_07-20.wav	Environmental sound	Instituto Humboldt (IAvH)	SB1Concordia2-2018-02-19_07-20.wav	SB1Concordia2	Passive Acoustic Sampling - ARBIMON recording	1	minute	1-minute recording every 10 minutes	2018-02-19	07:20:00	Subtropical moist forest	Proyecto: SantanderBio1. Muestreo coordinado por: Orlando Acevedo-Charry	SA	Concordia stream	Colombia	CO	Santander	El Carmen de Chucurí	Cascajales	Estribaciones de la Serranía de los Yariguíes - La Belleza - Concordia2	799	775	800	6.55692	-73.5779	Decimal coordinates	WGS84	6.55692	-73.5779	WGS84	SB1Concordia2-2018-02-19_07-20.wav	Environmental sound	.wav	http://colecciones.humboldt.org.co/rec/sonidos/publicaciones/MAP/OAC/1-Yariguies/Concordia2/SB1Concordia2-2018-02-19_07-20.wav	2018-02-19	Orlando Acevedo-Charry
SB1Concordia1-2018-02-19_07-30.wav	Environmental sound	Instituto Humboldt (IAvH)	SB1Concordia1-2018-02-19_07-30.wav	SB1Concordia1	Passive Acoustic Sampling - ARBIMON recording	1	minute	1-minute recording every 10 minutes	2018-02-19	07:30:00	Subtropical moist forest	Proyecto: SantanderBio1. Muestreo coordinado por: Orlando Acevedo-Charry	SA	Concordia stream	Colombia	CO	Santander	El Carmen de Chucurí	Cascajales	Estribaciones de la Serranía de los Yariguíes - La Belleza - Concordia1	779	775	800	6.55836	-73.5772	Decimal coordinates	WGS84	6.55836	-73.5772	WGS84	SB1Concordia1-2018-02-19_07-30.wav	Environmental sound	.wav	http://colecciones.humboldt.org.co/rec/sonidos/publicaciones/MAP/OAC/1-Yariguies/Concordia1/SB1Concordia1-2018-02-19_07-30.wav	2018-02-19	Orlando Acevedo-Charry
SB1Concordia2-2018-02-19_07-30.wav	Environmental sound	Instituto Humboldt (IAvH)	SB1Concordia2-2018-02-19_07-30.wav	SB1Concordia2	Passive Acoustic Sampling - ARBIMON recording	1	minute	1-minute recording every 10 minutes	2018-02-19	07:30:00	Subtropical moist forest	Proyecto: SantanderBio1. Muestreo coordinado por: Orlando Acevedo-Charry	SA	Concordia stream	Colombia	CO	Santander	El Carmen de Chucurí	Cascajales	Estribaciones de la Serranía de los Yariguíes - La Belleza - Concordia2	799	775	800	6.55692	-73.5779	Decimal coordinates	WGS84	6.55692	-73.5779	WGS84	SB1Concordia2-2018-02-19_07-30.wav	Environmental sound	.wav	http://colecciones.humboldt.org.co/rec/sonidos/publicaciones/MAP/OAC/1-Yariguies/Concordia2/SB1Concordia2-2018-02-19_07-30.wav	2018-02-19	Orlando Acevedo-Charry
SB1Concordia1-2018-02-19_07-40.wav	Environmental sound	Instituto Humboldt (IAvH)	SB1Concordia1-2018-02-19_07-40.wav	SB1Concordia1	Passive Acoustic Sampling - ARBIMON recording	1	minute	1-minute recording every 10 minutes	2018-02-19	07:40:00	Subtropical moist forest	Proyecto: SantanderBio1. Muestreo coordinado por: Orlando Acevedo-Charry	SA	Concordia stream	Colombia	CO	Santander	El Carmen de Chucurí	Cascajales	Estribaciones de la Serranía de los Yariguíes - La Belleza - Concordia1	779	775	800	6.55836	-73.5772	Decimal coordinates	WGS84	6.55836	-73.5772	WGS84	SB1Concordia1-2018-02-19_07-40.wav	Environmental sound	.wav	http://colecciones.humboldt.org.co/rec/sonidos/publicaciones/MAP/OAC/1-Yariguies/Concordia1/SB1Concordia1-2018-02-19_07-40.wav	2018-02-19	Orlando Acevedo-Charry
SB1Concordia2-2018-02-19_07-40.wav	Environmental sound	Instituto Humboldt (IAvH)	SB1Concordia2-2018-02-19_07-40.wav	SB1Concordia2	Passive Acoustic Sampling - ARBIMON recording	1	minute	1-minute recording every 10 minutes	2018-02-19	07:40:00	Subtropical moist forest	Proyecto: SantanderBio1. Muestreo coordinado por: Orlando Acevedo-Charry	SA	Concordia stream	Colombia	CO	Santander	El Carmen de Chucurí	Cascajales	Estribaciones de la Serranía de los Yariguíes - La Belleza - Concordia2	799	775	800	6.55692	-73.5779	Decimal coordinates	WGS84	6.55692	-73.5779	WGS84	SB1Concordia2-2018-02-19_07-40.wav	Environmental sound	.wav	http://colecciones.humboldt.org.co/rec/sonidos/publicaciones/MAP/OAC/1-Yariguies/Concordia2/SB1Concordia2-2018-02-19_07-40.wav	2018-02-19	Orlando Acevedo-Charry
SB1Concordia1-2018-02-19_07-50.wav	Environmental sound	Instituto Humboldt (IAvH)	SB1Concordia1-2018-02-19_07-50.wav	SB1Concordia1	Passive Acoustic Sampling - ARBIMON recording	1	minute	1-minute recording every 10 minutes	2018-02-19	07:50:00	Subtropical moist forest	Proyecto: SantanderBio1. Muestreo coordinado por: Orlando Acevedo-Charry	SA	Concordia stream	Colombia	CO	Santander	El Carmen de Chucurí	Cascajales	Estribaciones de la Serranía de los Yariguíes - La Belleza - Concordia1	779	775	800	6.55836	-73.5772	Decimal coordinates	WGS84	6.55836	-73.5772	WGS84	SB1Concordia1-2018-02-19_07-50.wav	Environmental sound	.wav	http://colecciones.humboldt.org.co/rec/sonidos/publicaciones/MAP/OAC/1-Yariguies/Concordia1/SB1Concordia1-2018-02-19_07-50.wav	2018-02-19	Orlando Acevedo-Charry
SB1Concordia2-2018-02-19_07-50.wav	Environmental sound	Instituto Humboldt (IAvH)	SB1Concordia2-2018-02-19_07-50.wav	SB1Concordia2	Passive Acoustic Sampling - ARBIMON recording	1	minute	1-minute recording every 10 minutes	2018-02-19	07:50:00	Subtropical moist forest	Proyecto: SantanderBio1. Muestreo coordinado por: Orlando Acevedo-Charry	SA	Concordia stream	Colombia	CO	Santander	El Carmen de Chucurí	Cascajales	Estribaciones de la Serranía de los Yariguíes - La Belleza - Concordia2	799	775	800	6.55692	-73.5779	Decimal coordinates	WGS84	6.55692	-73.5779	WGS84	SB1Concordia2-2018-02-19_07-50.wav	Environmental sound	.wav	http://colecciones.humboldt.org.co/rec/sonidos/publicaciones/MAP/OAC/1-Yariguies/Concordia2/SB1Concordia2-2018-02-19_07-50.wav	2018-02-19	Orlando Acevedo-Charry
SB1Concordia1-2018-02-19_08-00.wav	Environmental sound	Instituto Humboldt (IAvH)	SB1Concordia1-2018-02-19_08-00.wav	SB1Concordia1	Passive Acoustic Sampling - ARBIMON recording	1	minute	1-minute recording every 10 minutes	2018-02-19	08:00:00	Subtropical moist forest	Proyecto: SantanderBio1. Muestreo coordinado por: Orlando Acevedo-Charry	SA	Concordia stream	Colombia	CO	Santander	El Carmen de Chucurí	Cascajales	Estribaciones de la Serranía de los Yariguíes - La Belleza - Concordia1	779	775	800	6.55836	-73.5772	Decimal coordinates	WGS84	6.55836	-73.5772	WGS84	SB1Concordia1-2018-02-19_08-00.wav	Environmental sound	.wav	http://colecciones.humboldt.org.co/rec/sonidos/publicaciones/MAP/OAC/1-Yariguies/Concordia1/SB1Concordia1-2018-02-19_08-00.wav	2018-02-19	Orlando Acevedo-Charry
SB1Concordia2-2018-02-19_08-00.wav	Environmental sound	Instituto Humboldt (IAvH)	SB1Concordia2-2018-02-19_08-00.wav	SB1Concordia2	Passive Acoustic Sampling - ARBIMON recording	1	minute	1-minute recording every 10 minutes	2018-02-19	08:00:00	Subtropical moist forest	Proyecto: SantanderBio1. Muestreo coordinado por: Orlando Acevedo-Charry	SA	Concordia stream	Colombia	CO	Santander	El Carmen de Chucurí	Cascajales	Estribaciones de la Serranía de los Yariguíes - La Belleza - Concordia2	799	775	800	6.55692	-73.5779	Decimal coordinates	WGS84	6.55692	-73.5779	WGS84	SB1Concordia2-2018-02-19_08-00.wav	Environmental sound	.wav	http://colecciones.humboldt.org.co/rec/sonidos/publicaciones/MAP/OAC/1-Yariguies/Concordia2/SB1Concordia2-2018-02-19_08-00.wav	2018-02-19	Orlando Acevedo-Charry
SB1Concordia1-2018-02-19_08-10.wav	Environmental sound	Instituto Humboldt (IAvH)	SB1Concordia1-2018-02-19_08-10.wav	SB1Concordia1	Passive Acoustic Sampling - ARBIMON recording	1	minute	1-minute recording every 10 minutes	2018-02-19	08:10:00	Subtropical moist forest	Proyecto: SantanderBio1. Muestreo coordinado por: Orlando Acevedo-Charry	SA	Concordia stream	Colombia	CO	Santander	El Carmen de Chucurí	Cascajales	Estribaciones de la Serranía de los Yariguíes - La Belleza - Concordia1	779	775	800	6.55836	-73.5772	Decimal coordinates	WGS84	6.55836	-73.5772	WGS84	SB1Concordia1-2018-02-19_08-10.wav	Environmental sound	.wav	http://colecciones.humboldt.org.co/rec/sonidos/publicaciones/MAP/OAC/1-Yariguies/Concordia1/SB1Concordia1-2018-02-19_08-10.wav	2018-02-19	Orlando Acevedo-Charry
SB1Concordia2-2018-02-19_08-10.wav	Environmental sound	Instituto Humboldt (IAvH)	SB1Concordia2-2018-02-19_08-10.wav	SB1Concordia2	Passive Acoustic Sampling - ARBIMON recording	1	minute	1-minute recording every 10 minutes	2018-02-19	08:10:00	Subtropical moist forest	Proyecto: SantanderBio1. Muestreo coordinado por: Orlando Acevedo-Charry	SA	Concordia stream	Colombia	CO	Santander	El Carmen de Chucurí	Cascajales	Estribaciones de la Serranía de los Yariguíes - La Belleza - Concordia2	799	775	800	6.55692	-73.5779	Decimal coordinates	WGS84	6.55692	-73.5779	WGS84	SB1Concordia2-2018-02-19_08-10.wav	Environmental sound	.wav	http://colecciones.humboldt.org.co/rec/sonidos/publicaciones/MAP/OAC/1-Yariguies/Concordia2/SB1Concordia2-2018-02-19_08-10.wav	2018-02-19	Orlando Acevedo-Charry
SB1Concordia1-2018-02-19_08-20.wav	Environmental sound	Instituto Humboldt (IAvH)	SB1Concordia1-2018-02-19_08-20.wav	SB1Concordia1	Passive Acoustic Sampling - ARBIMON recording	1	minute	1-minute recording every 10 minutes	2018-02-19	08:20:00	Subtropical moist forest	Proyecto: SantanderBio1. Muestreo coordinado por: Orlando Acevedo-Charry	SA	Concordia stream	Colombia	CO	Santander	El Carmen de Chucurí	Cascajales	Estribaciones de la Serranía de los Yariguíes - La Belleza - Concordia1	779	775	800	6.55836	-73.5772	Decimal coordinates	WGS84	6.55836	-73.5772	WGS84	SB1Concordia1-2018-02-19_08-20.wav	Environmental sound	.wav	http://colecciones.humboldt.org.co/rec/sonidos/publicaciones/MAP/OAC/1-Yariguies/Concordia1/SB1Concordia1-2018-02-19_08-20.wav	2018-02-19	Orlando Acevedo-Charry
SB1Concordia2-2018-02-19_08-20.wav	Environmental sound	Instituto Humboldt (IAvH)	SB1Concordia2-2018-02-19_08-20.wav	SB1Concordia2	Passive Acoustic Sampling - ARBIMON recording	1	minute	1-minute recording every 10 minutes	2018-02-19	08:20:00	Subtropical moist forest	Proyecto: SantanderBio1. Muestreo coordinado por: Orlando Acevedo-Charry	SA	Concordia stream	Colombia	CO	Santander	El Carmen de Chucurí	Cascajales	Estribaciones de la Serranía de los Yariguíes - La Belleza - Concordia2	799	775	800	6.55692	-73.5779	Decimal coordinates	WGS84	6.55692	-73.5779	WGS84	SB1Concordia2-2018-02-19_08-20.wav	Environmental sound	.wav	http://colecciones.humboldt.org.co/rec/sonidos/publicaciones/MAP/OAC/1-Yariguies/Concordia2/SB1Concordia2-2018-02-19_08-20.wav	2018-02-19	Orlando Acevedo-Charry
SB1Concordia1-2018-02-19_08-30.wav	Environmental sound	Instituto Humboldt (IAvH)	SB1Concordia1-2018-02-19_08-30.wav	SB1Concordia1	Passive Acoustic Sampling - ARBIMON recording	1	minute	1-minute recording every 10 minutes	2018-02-19	08:30:00	Subtropical moist forest	Proyecto: SantanderBio1. Muestreo coordinado por: Orlando Acevedo-Charry	SA	Concordia stream	Colombia	CO	Santander	El Carmen de Chucurí	Cascajales	Estribaciones de la Serranía de los Yariguíes - La Belleza - Concordia1	779	775	800	6.55836	-73.5772	Decimal coordinates	WGS84	6.55836	-73.5772	WGS84	SB1Concordia1-2018-02-19_08-30.wav	Environmental sound	.wav	http://colecciones.humboldt.org.co/rec/sonidos/publicaciones/MAP/OAC/1-Yariguies/Concordia1/SB1Concordia1-2018-02-19_08-30.wav	2018-02-19	Orlando Acevedo-Charry
SB1Concordia2-2018-02-19_08-30.wav	Environmental sound	Instituto Humboldt (IAvH)	SB1Concordia2-2018-02-19_08-30.wav	SB1Concordia2	Passive Acoustic Sampling - ARBIMON recording	1	minute	1-minute recording every 10 minutes	2018-02-19	08:30:00	Subtropical moist forest	Proyecto: SantanderBio1. Muestreo coordinado por: Orlando Acevedo-Charry	SA	Concordia stream	Colombia	CO	Santander	El Carmen de Chucurí	Cascajales	Estribaciones de la Serranía de los Yariguíes - La Belleza - Concordia2	799	775	800	6.55692	-73.5779	Decimal coordinates	WGS84	6.55692	-73.5779	WGS84	SB1Concordia2-2018-02-19_08-30.wav	Environmental sound	.wav	http://colecciones.humboldt.org.co/rec/sonidos/publicaciones/MAP/OAC/1-Yariguies/Concordia2/SB1Concordia2-2018-02-19_08-30.wav	2018-02-19	Orlando Acevedo-Charry
SB1Concordia1-2018-02-19_08-40.wav	Environmental sound	Instituto Humboldt (IAvH)	SB1Concordia1-2018-02-19_08-40.wav	SB1Concordia1	Passive Acoustic Sampling - ARBIMON recording	1	minute	1-minute recording every 10 minutes	2018-02-19	08:40:00	Subtropical moist forest	Proyecto: SantanderBio1. Muestreo coordinado por: Orlando Acevedo-Charry	SA	Concordia stream	Colombia	CO	Santander	El Carmen de Chucurí	Cascajales	Estribaciones de la Serranía de los Yariguíes - La Belleza - Concordia1	779	775	800	6.55836	-73.5772	Decimal coordinates	WGS84	6.55836	-73.5772	WGS84	SB1Concordia1-2018-02-19_08-40.wav	Environmental sound	.wav	http://colecciones.humboldt.org.co/rec/sonidos/publicaciones/MAP/OAC/1-Yariguies/Concordia1/SB1Concordia1-2018-02-19_08-40.wav	2018-02-19	Orlando Acevedo-Charry
SB1Concordia2-2018-02-19_08-40.wav	Environmental sound	Instituto Humboldt (IAvH)	SB1Concordia2-2018-02-19_08-40.wav	SB1Concordia2	Passive Acoustic Sampling - ARBIMON recording	1	minute	1-minute recording every 10 minutes	2018-02-19	08:40:00	Subtropical moist forest	Proyecto: SantanderBio1. Muestreo coordinado por: Orlando Acevedo-Charry	SA	Concordia stream	Colombia	CO	Santander	El Carmen de Chucurí	Cascajales	Estribaciones de la Serranía de los Yariguíes - La Belleza - Concordia2	799	775	800	6.55692	-73.5779	Decimal coordinates	WGS84	6.55692	-73.5779	WGS84	SB1Concordia2-2018-02-19_08-40.wav	Environmental sound	.wav	http://colecciones.humboldt.org.co/rec/sonidos/publicaciones/MAP/OAC/1-Yariguies/Concordia2/SB1Concordia2-2018-02-19_08-40.wav	2018-02-19	Orlando Acevedo-Charry
SB1Concordia1-2018-02-19_08-50.wav	Environmental sound	Instituto Humboldt (IAvH)	SB1Concordia1-2018-02-19_08-50.wav	SB1Concordia1	Passive Acoustic Sampling - ARBIMON recording	1	minute	1-minute recording every 10 minutes	2018-02-19	08:50:00	Subtropical moist forest	Proyecto: SantanderBio1. Muestreo coordinado por: Orlando Acevedo-Charry	SA	Concordia stream	Colombia	CO	Santander	El Carmen de Chucurí	Cascajales	Estribaciones de la Serranía de los Yariguíes - La Belleza - Concordia1	779	775	800	6.55836	-73.5772	Decimal coordinates	WGS84	6.55836	-73.5772	WGS84	SB1Concordia1-2018-02-19_08-50.wav	Environmental sound	.wav	http://colecciones.humboldt.org.co/rec/sonidos/publicaciones/MAP/OAC/1-Yariguies/Concordia1/SB1Concordia1-2018-02-19_08-50.wav	2018-02-19	Orlando Acevedo-Charry
SB1Concordia2-2018-02-19_08-50.wav	Environmental sound	Instituto Humboldt (IAvH)	SB1Concordia2-2018-02-19_08-50.wav	SB1Concordia2	Passive Acoustic Sampling - ARBIMON recording	1	minute	1-minute recording every 10 minutes	2018-02-19	08:50:00	Subtropical moist forest	Proyecto: SantanderBio1. Muestreo coordinado por: Orlando Acevedo-Charry	SA	Concordia stream	Colombia	CO	Santander	El Carmen de Chucurí	Cascajales	Estribaciones de la Serranía de los Yariguíes - La Belleza - Concordia2	799	775	800	6.55692	-73.5779	Decimal coordinates	WGS84	6.55692	-73.5779	WGS84	SB1Concordia2-2018-02-19_08-50.wav	Environmental sound	.wav	http://colecciones.humboldt.org.co/rec/sonidos/publicaciones/MAP/OAC/1-Yariguies/Concordia2/SB1Concordia2-2018-02-19_08-50.wav	2018-02-19	Orlando Acevedo-Charry
SB1Concordia1-2018-02-19_09-00.wav	Environmental sound	Instituto Humboldt (IAvH)	SB1Concordia1-2018-02-19_09-00.wav	SB1Concordia1	Passive Acoustic Sampling - ARBIMON recording	1	minute	1-minute recording every 10 minutes	2018-02-19	09:00:00	Subtropical moist forest	Proyecto: SantanderBio1. Muestreo coordinado por: Orlando Acevedo-Charry	SA	Concordia stream	Colombia	CO	Santander	El Carmen de Chucurí	Cascajales	Estribaciones de la Serranía de los Yariguíes - La Belleza - Concordia1	779	775	800	6.55836	-73.5772	Decimal coordinates	WGS84	6.55836	-73.5772	WGS84	SB1Concordia1-2018-02-19_09-00.wav	Environmental sound	.wav	http://colecciones.humboldt.org.co/rec/sonidos/publicaciones/MAP/OAC/1-Yariguies/Concordia1/SB1Concordia1-2018-02-19_09-00.wav	2018-02-19	Orlando Acevedo-Charry
SB1Concordia2-2018-02-19_09-00.wav	Environmental sound	Instituto Humboldt (IAvH)	SB1Concordia2-2018-02-19_09-00.wav	SB1Concordia2	Passive Acoustic Sampling - ARBIMON recording	1	minute	1-minute recording every 10 minutes	2018-02-19	09:00:00	Subtropical moist forest	Proyecto: SantanderBio1. Muestreo coordinado por: Orlando Acevedo-Charry	SA	Concordia stream	Colombia	CO	Santander	El Carmen de Chucurí	Cascajales	Estribaciones de la Serranía de los Yariguíes - La Belleza - Concordia2	799	775	800	6.55692	-73.5779	Decimal coordinates	WGS84	6.55692	-73.5779	WGS84	SB1Concordia2-2018-02-19_09-00.wav	Environmental sound	.wav	http://colecciones.humboldt.org.co/rec/sonidos/publicaciones/MAP/OAC/1-Yariguies/Concordia2/SB1Concordia2-2018-02-19_09-00.wav	2018-02-19	Orlando Acevedo-Charry
SB1Concordia1-2018-02-19_09-10.wav	Environmental sound	Instituto Humboldt (IAvH)	SB1Concordia1-2018-02-19_09-10.wav	SB1Concordia1	Passive Acoustic Sampling - ARBIMON recording	1	minute	1-minute recording every 10 minutes	2018-02-19	09:10:00	Subtropical moist forest	Proyecto: SantanderBio1. Muestreo coordinado por: Orlando Acevedo-Charry	SA	Concordia stream	Colombia	CO	Santander	El Carmen de Chucurí	Cascajales	Estribaciones de la Serranía de los Yariguíes - La Belleza - Concordia1	779	775	800	6.55836	-73.5772	Decimal coordinates	WGS84	6.55836	-73.5772	WGS84	SB1Concordia1-2018-02-19_09-10.wav	Environmental sound	.wav	http://colecciones.humboldt.org.co/rec/sonidos/publicaciones/MAP/OAC/1-Yariguies/Concordia1/SB1Concordia1-2018-02-19_09-10.wav	2018-02-19	Orlando Acevedo-Charry
SB1Concordia2-2018-02-19_09-10.wav	Environmental sound	Instituto Humboldt (IAvH)	SB1Concordia2-2018-02-19_09-10.wav	SB1Concordia2	Passive Acoustic Sampling - ARBIMON recording	1	minute	1-minute recording every 10 minutes	2018-02-19	09:10:00	Subtropical moist forest	Proyecto: SantanderBio1. Muestreo coordinado por: Orlando Acevedo-Charry	SA	Concordia stream	Colombia	CO	Santander	El Carmen de Chucurí	Cascajales	Estribaciones de la Serranía de los Yariguíes - La Belleza - Concordia2	799	775	800	6.55692	-73.5779	Decimal coordinates	WGS84	6.55692	-73.5779	WGS84	SB1Concordia2-2018-02-19_09-10.wav	Environmental sound	.wav	http://colecciones.humboldt.org.co/rec/sonidos/publicaciones/MAP/OAC/1-Yariguies/Concordia2/SB1Concordia2-2018-02-19_09-10.wav	2018-02-19	Orlando Acevedo-Charry
SB1Concordia1-2018-02-19_09-20.wav	Environmental sound	Instituto Humboldt (IAvH)	SB1Concordia1-2018-02-19_09-20.wav	SB1Concordia1	Passive Acoustic Sampling - ARBIMON recording	1	minute	1-minute recording every 10 minutes	2018-02-19	09:20:00	Subtropical moist forest	Proyecto: SantanderBio1. Muestreo coordinado por: Orlando Acevedo-Charry	SA	Concordia stream	Colombia	CO	Santander	El Carmen de Chucurí	Cascajales	Estribaciones de la Serranía de los Yariguíes - La Belleza - Concordia1	779	775	800	6.55836	-73.5772	Decimal coordinates	WGS84	6.55836	-73.5772	WGS84	SB1Concordia1-2018-02-19_09-20.wav	Environmental sound	.wav	http://colecciones.humboldt.org.co/rec/sonidos/publicaciones/MAP/OAC/1-Yariguies/Concordia1/SB1Concordia1-2018-02-19_09-20.wav	2018-02-19	Orlando Acevedo-Charry
SB1Concordia2-2018-02-19_09-20.wav	Environmental sound	Instituto Humboldt (IAvH)	SB1Concordia2-2018-02-19_09-20.wav	SB1Concordia2	Passive Acoustic Sampling - ARBIMON recording	1	minute	1-minute recording every 10 minutes	2018-02-19	09:20:00	Subtropical moist forest	Proyecto: SantanderBio1. Muestreo coordinado por: Orlando Acevedo-Charry	SA	Concordia stream	Colombia	CO	Santander	El Carmen de Chucurí	Cascajales	Estribaciones de la Serranía de los Yariguíes - La Belleza - Concordia2	799	775	800	6.55692	-73.5779	Decimal coordinates	WGS84	6.55692	-73.5779	WGS84	SB1Concordia2-2018-02-19_09-20.wav	Environmental sound	.wav	http://colecciones.humboldt.org.co/rec/sonidos/publicaciones/MAP/OAC/1-Yariguies/Concordia2/SB1Concordia2-2018-02-19_09-20.wav	2018-02-19	Orlando Acevedo-Charry
SB1Concordia1-2018-02-19_09-30.wav	Environmental sound	Instituto Humboldt (IAvH)	SB1Concordia1-2018-02-19_09-30.wav	SB1Concordia1	Passive Acoustic Sampling - ARBIMON recording	1	minute	1-minute recording every 10 minutes	2018-02-19	09:30:00	Subtropical moist forest	Proyecto: SantanderBio1. Muestreo coordinado por: Orlando Acevedo-Charry	SA	Concordia stream	Colombia	CO	Santander	El Carmen de Chucurí	Cascajales	Estribaciones de la Serranía de los Yariguíes - La Belleza - Concordia1	779	775	800	6.55836	-73.5772	Decimal coordinates	WGS84	6.55836	-73.5772	WGS84	SB1Concordia1-2018-02-19_09-30.wav	Environmental sound	.wav	http://colecciones.humboldt.org.co/rec/sonidos/publicaciones/MAP/OAC/1-Yariguies/Concordia1/SB1Concordia1-2018-02-19_09-30.wav	2018-02-19	Orlando Acevedo-Charry
SB1Concordia2-2018-02-19_09-30.wav	Environmental sound	Instituto Humboldt (IAvH)	SB1Concordia2-2018-02-19_09-30.wav	SB1Concordia2	Passive Acoustic Sampling - ARBIMON recording	1	minute	1-minute recording every 10 minutes	2018-02-19	09:30:00	Subtropical moist forest	Proyecto: SantanderBio1. Muestreo coordinado por: Orlando Acevedo-Charry	SA	Concordia stream	Colombia	CO	Santander	El Carmen de Chucurí	Cascajales	Estribaciones de la Serranía de los Yariguíes - La Belleza - Concordia2	799	775	800	6.55692	-73.5779	Decimal coordinates	WGS84	6.55692	-73.5779	WGS84	SB1Concordia2-2018-02-19_09-30.wav	Environmental sound	.wav	http://colecciones.humboldt.org.co/rec/sonidos/publicaciones/MAP/OAC/1-Yariguies/Concordia2/SB1Concordia2-2018-02-19_09-30.wav	2018-02-19	Orlando Acevedo-Charry
SB1Concordia1-2018-02-19_09-40.wav	Environmental sound	Instituto Humboldt (IAvH)	SB1Concordia1-2018-02-19_09-40.wav	SB1Concordia1	Passive Acoustic Sampling - ARBIMON recording	1	minute	1-minute recording every 10 minutes	2018-02-19	09:40:00	Subtropical moist forest	Proyecto: SantanderBio1. Muestreo coordinado por: Orlando Acevedo-Charry	SA	Concordia stream	Colombia	CO	Santander	El Carmen de Chucurí	Cascajales	Estribaciones de la Serranía de los Yariguíes - La Belleza - Concordia1	779	775	800	6.55836	-73.5772	Decimal coordinates	WGS84	6.55836	-73.5772	WGS84	SB1Concordia1-2018-02-19_09-40.wav	Environmental sound	.wav	http://colecciones.humboldt.org.co/rec/sonidos/publicaciones/MAP/OAC/1-Yariguies/Concordia1/SB1Concordia1-2018-02-19_09-40.wav	2018-02-19	Orlando Acevedo-Charry
SB1Concordia2-2018-02-19_09-40.wav	Environmental sound	Instituto Humboldt (IAvH)	SB1Concordia2-2018-02-19_09-40.wav	SB1Concordia2	Passive Acoustic Sampling - ARBIMON recording	1	minute	1-minute recording every 10 minutes	2018-02-19	09:40:00	Subtropical moist forest	Proyecto: SantanderBio1. Muestreo coordinado por: Orlando Acevedo-Charry	SA	Concordia stream	Colombia	CO	Santander	El Carmen de Chucurí	Cascajales	Estribaciones de la Serranía de los Yariguíes - La Belleza - Concordia2	799	775	800	6.55692	-73.5779	Decimal coordinates	WGS84	6.55692	-73.5779	WGS84	SB1Concordia2-2018-02-19_09-40.wav	Environmental sound	.wav	http://colecciones.humboldt.org.co/rec/sonidos/publicaciones/MAP/OAC/1-Yariguies/Concordia2/SB1Concordia2-2018-02-19_09-40.wav	2018-02-19	Orlando Acevedo-Charry
SB1Concordia1-2018-02-19_09-50.wav	Environmental sound	Instituto Humboldt (IAvH)	SB1Concordia1-2018-02-19_09-50.wav	SB1Concordia1	Passive Acoustic Sampling - ARBIMON recording	1	minute	1-minute recording every 10 minutes	2018-02-19	09:50:00	Subtropical moist forest	Proyecto: SantanderBio1. Muestreo coordinado por: Orlando Acevedo-Charry	SA	Concordia stream	Colombia	CO	Santander	El Carmen de Chucurí	Cascajales	Estribaciones de la Serranía de los Yariguíes - La Belleza - Concordia1	779	775	800	6.55836	-73.5772	Decimal coordinates	WGS84	6.55836	-73.5772	WGS84	SB1Concordia1-2018-02-19_09-50.wav	Environmental sound	.wav	http://colecciones.humboldt.org.co/rec/sonidos/publicaciones/MAP/OAC/1-Yariguies/Concordia1/SB1Concordia1-2018-02-19_09-50.wav	2018-02-19	Orlando Acevedo-Charry
SB1Concordia2-2018-02-19_09-50.wav	Environmental sound	Instituto Humboldt (IAvH)	SB1Concordia2-2018-02-19_09-50.wav	SB1Concordia2	Passive Acoustic Sampling - ARBIMON recording	1	minute	1-minute recording every 10 minutes	2018-02-19	09:50:00	Subtropical moist forest	Proyecto: SantanderBio1. Muestreo coordinado por: Orlando Acevedo-Charry	SA	Concordia stream	Colombia	CO	Santander	El Carmen de Chucurí	Cascajales	Estribaciones de la Serranía de los Yariguíes - La Belleza - Concordia2	799	775	800	6.55692	-73.5779	Decimal coordinates	WGS84	6.55692	-73.5779	WGS84	SB1Concordia2-2018-02-19_09-50.wav	Environmental sound	.wav	http://colecciones.humboldt.org.co/rec/sonidos/publicaciones/MAP/OAC/1-Yariguies/Concordia2/SB1Concordia2-2018-02-19_09-50.wav	2018-02-19	Orlando Acevedo-Charry
SB1Concordia1-2018-02-19_10-00.wav	Environmental sound	Instituto Humboldt (IAvH)	SB1Concordia1-2018-02-19_10-00.wav	SB1Concordia1	Passive Acoustic Sampling - ARBIMON recording	1	minute	1-minute recording every 10 minutes	2018-02-19	10:00:00	Subtropical moist forest	Proyecto: SantanderBio1. Muestreo coordinado por: Orlando Acevedo-Charry	SA	Concordia stream	Colombia	CO	Santander	El Carmen de Chucurí	Cascajales	Estribaciones de la Serranía de los Yariguíes - La Belleza - Concordia1	779	775	800	6.55836	-73.5772	Decimal coordinates	WGS84	6.55836	-73.5772	WGS84	SB1Concordia1-2018-02-19_10-00.wav	Environmental sound	.wav	http://colecciones.humboldt.org.co/rec/sonidos/publicaciones/MAP/OAC/1-Yariguies/Concordia1/SB1Concordia1-2018-02-19_10-00.wav	2018-02-19	Orlando Acevedo-Charry
SB1Concordia2-2018-02-19_10-00.wav	Environmental sound	Instituto Humboldt (IAvH)	SB1Concordia2-2018-02-19_10-00.wav	SB1Concordia2	Passive Acoustic Sampling - ARBIMON recording	1	minute	1-minute recording every 10 minutes	2018-02-19	10:00:00	Subtropical moist forest	Proyecto: SantanderBio1. Muestreo coordinado por: Orlando Acevedo-Charry	SA	Concordia stream	Colombia	CO	Santander	El Carmen de Chucurí	Cascajales	Estribaciones de la Serranía de los Yariguíes - La Belleza - Concordia2	799	775	800	6.55692	-73.5779	Decimal coordinates	WGS84	6.55692	-73.5779	WGS84	SB1Concordia2-2018-02-19_10-00.wav	Environmental sound	.wav	http://colecciones.humboldt.org.co/rec/sonidos/publicaciones/MAP/OAC/1-Yariguies/Concordia2/SB1Concordia2-2018-02-19_10-00.wav	2018-02-19	Orlando Acevedo-Charry
SB1Concordia1-2018-02-19_10-10.wav	Environmental sound	Instituto Humboldt (IAvH)	SB1Concordia1-2018-02-19_10-10.wav	SB1Concordia1	Passive Acoustic Sampling - ARBIMON recording	1	minute	1-minute recording every 10 minutes	2018-02-19	10:10:00	Subtropical moist forest	Proyecto: SantanderBio1. Muestreo coordinado por: Orlando Acevedo-Charry	SA	Concordia stream	Colombia	CO	Santander	El Carmen de Chucurí	Cascajales	Estribaciones de la Serranía de los Yariguíes - La Belleza - Concordia1	779	775	800	6.55836	-73.5772	Decimal coordinates	WGS84	6.55836	-73.5772	WGS84	SB1Concordia1-2018-02-19_10-10.wav	Environmental sound	.wav	http://colecciones.humboldt.org.co/rec/sonidos/publicaciones/MAP/OAC/1-Yariguies/Concordia1/SB1Concordia1-2018-02-19_10-10.wav	2018-02-19	Orlando Acevedo-Charry
SB1Concordia2-2018-02-19_10-10.wav	Environmental sound	Instituto Humboldt (IAvH)	SB1Concordia2-2018-02-19_10-10.wav	SB1Concordia2	Passive Acoustic Sampling - ARBIMON recording	1	minute	1-minute recording every 10 minutes	2018-02-19	10:10:00	Subtropical moist forest	Proyecto: SantanderBio1. Muestreo coordinado por: Orlando Acevedo-Charry	SA	Concordia stream	Colombia	CO	Santander	El Carmen de Chucurí	Cascajales	Estribaciones de la Serranía de los Yariguíes - La Belleza - Concordia2	799	775	800	6.55692	-73.5779	Decimal coordinates	WGS84	6.55692	-73.5779	WGS84	SB1Concordia2-2018-02-19_10-10.wav	Environmental sound	.wav	http://colecciones.humboldt.org.co/rec/sonidos/publicaciones/MAP/OAC/1-Yariguies/Concordia2/SB1Concordia2-2018-02-19_10-10.wav	2018-02-19	Orlando Acevedo-Charry
SB1Concordia1-2018-02-19_10-20.wav	Environmental sound	Instituto Humboldt (IAvH)	SB1Concordia1-2018-02-19_10-20.wav	SB1Concordia1	Passive Acoustic Sampling - ARBIMON recording	1	minute	1-minute recording every 10 minutes	2018-02-19	10:20:00	Subtropical moist forest	Proyecto: SantanderBio1. Muestreo coordinado por: Orlando Acevedo-Charry	SA	Concordia stream	Colombia	CO	Santander	El Carmen de Chucurí	Cascajales	Estribaciones de la Serranía de los Yariguíes - La Belleza - Concordia1	779	775	800	6.55836	-73.5772	Decimal coordinates	WGS84	6.55836	-73.5772	WGS84	SB1Concordia1-2018-02-19_10-20.wav	Environmental sound	.wav	http://colecciones.humboldt.org.co/rec/sonidos/publicaciones/MAP/OAC/1-Yariguies/Concordia1/SB1Concordia1-2018-02-19_10-20.wav	2018-02-19	Orlando Acevedo-Charry
SB1Concordia2-2018-02-19_10-20.wav	Environmental sound	Instituto Humboldt (IAvH)	SB1Concordia2-2018-02-19_10-20.wav	SB1Concordia2	Passive Acoustic Sampling - ARBIMON recording	1	minute	1-minute recording every 10 minutes	2018-02-19	10:20:00	Subtropical moist forest	Proyecto: SantanderBio1. Muestreo coordinado por: Orlando Acevedo-Charry	SA	Concordia stream	Colombia	CO	Santander	El Carmen de Chucurí	Cascajales	Estribaciones de la Serranía de los Yariguíes - La Belleza - Concordia2	799	775	800	6.55692	-73.5779	Decimal coordinates	WGS84	6.55692	-73.5779	WGS84	SB1Concordia2-2018-02-19_10-20.wav	Environmental sound	.wav	http://colecciones.humboldt.org.co/rec/sonidos/publicaciones/MAP/OAC/1-Yariguies/Concordia2/SB1Concordia2-2018-02-19_10-20.wav	2018-02-19	Orlando Acevedo-Charry
SB1Concordia1-2018-02-19_10-30.wav	Environmental sound	Instituto Humboldt (IAvH)	SB1Concordia1-2018-02-19_10-30.wav	SB1Concordia1	Passive Acoustic Sampling - ARBIMON recording	1	minute	1-minute recording every 10 minutes	2018-02-19	10:30:00	Subtropical moist forest	Proyecto: SantanderBio1. Muestreo coordinado por: Orlando Acevedo-Charry	SA	Concordia stream	Colombia	CO	Santander	El Carmen de Chucurí	Cascajales	Estribaciones de la Serranía de los Yariguíes - La Belleza - Concordia1	779	775	800	6.55836	-73.5772	Decimal coordinates	WGS84	6.55836	-73.5772	WGS84	SB1Concordia1-2018-02-19_10-30.wav	Environmental sound	.wav	http://colecciones.humboldt.org.co/rec/sonidos/publicaciones/MAP/OAC/1-Yariguies/Concordia1/SB1Concordia1-2018-02-19_10-30.wav	2018-02-19	Orlando Acevedo-Charry
SB1Concordia2-2018-02-19_10-30.wav	Environmental sound	Instituto Humboldt (IAvH)	SB1Concordia2-2018-02-19_10-30.wav	SB1Concordia2	Passive Acoustic Sampling - ARBIMON recording	1	minute	1-minute recording every 10 minutes	2018-02-19	10:30:00	Subtropical moist forest	Proyecto: SantanderBio1. Muestreo coordinado por: Orlando Acevedo-Charry	SA	Concordia stream	Colombia	CO	Santander	El Carmen de Chucurí	Cascajales	Estribaciones de la Serranía de los Yariguíes - La Belleza - Concordia2	799	775	800	6.55692	-73.5779	Decimal coordinates	WGS84	6.55692	-73.5779	WGS84	SB1Concordia2-2018-02-19_10-30.wav	Environmental sound	.wav	http://colecciones.humboldt.org.co/rec/sonidos/publicaciones/MAP/OAC/1-Yariguies/Concordia2/SB1Concordia2-2018-02-19_10-30.wav	2018-02-19	Orlando Acevedo-Charry
SB1Concordia1-2018-02-19_10-40.wav	Environmental sound	Instituto Humboldt (IAvH)	SB1Concordia1-2018-02-19_10-40.wav	SB1Concordia1	Passive Acoustic Sampling - ARBIMON recording	1	minute	1-minute recording every 10 minutes	2018-02-19	10:40:00	Subtropical moist forest	Proyecto: SantanderBio1. Muestreo coordinado por: Orlando Acevedo-Charry	SA	Concordia stream	Colombia	CO	Santander	El Carmen de Chucurí	Cascajales	Estribaciones de la Serranía de los Yariguíes - La Belleza - Concordia1	779	775	800	6.55836	-73.5772	Decimal coordinates	WGS84	6.55836	-73.5772	WGS84	SB1Concordia1-2018-02-19_10-40.wav	Environmental sound	.wav	http://colecciones.humboldt.org.co/rec/sonidos/publicaciones/MAP/OAC/1-Yariguies/Concordia1/SB1Concordia1-2018-02-19_10-40.wav	2018-02-19	Orlando Acevedo-Charry
SB1Concordia2-2018-02-19_10-40.wav	Environmental sound	Instituto Humboldt (IAvH)	SB1Concordia2-2018-02-19_10-40.wav	SB1Concordia2	Passive Acoustic Sampling - ARBIMON recording	1	minute	1-minute recording every 10 minutes	2018-02-19	10:40:00	Subtropical moist forest	Proyecto: SantanderBio1. Muestreo coordinado por: Orlando Acevedo-Charry	SA	Concordia stream	Colombia	CO	Santander	El Carmen de Chucurí	Cascajales	Estribaciones de la Serranía de los Yariguíes - La Belleza - Concordia2	799	775	800	6.55692	-73.5779	Decimal coordinates	WGS84	6.55692	-73.5779	WGS84	SB1Concordia2-2018-02-19_10-40.wav	Environmental sound	.wav	http://colecciones.humboldt.org.co/rec/sonidos/publicaciones/MAP/OAC/1-Yariguies/Concordia2/SB1Concordia2-2018-02-19_10-40.wav	2018-02-19	Orlando Acevedo-Charry
SB1Concordia1-2018-02-19_10-50.wav	Environmental sound	Instituto Humboldt (IAvH)	SB1Concordia1-2018-02-19_10-50.wav	SB1Concordia1	Passive Acoustic Sampling - ARBIMON recording	1	minute	1-minute recording every 10 minutes	2018-02-19	10:50:00	Subtropical moist forest	Proyecto: SantanderBio1. Muestreo coordinado por: Orlando Acevedo-Charry	SA	Concordia stream	Colombia	CO	Santander	El Carmen de Chucurí	Cascajales	Estribaciones de la Serranía de los Yariguíes - La Belleza - Concordia1	779	775	800	6.55836	-73.5772	Decimal coordinates	WGS84	6.55836	-73.5772	WGS84	SB1Concordia1-2018-02-19_10-50.wav	Environmental sound	.wav	http://colecciones.humboldt.org.co/rec/sonidos/publicaciones/MAP/OAC/1-Yariguies/Concordia1/SB1Concordia1-2018-02-19_10-50.wav	2018-02-19	Orlando Acevedo-Charry
SB1Concordia2-2018-02-19_10-50.wav	Environmental sound	Instituto Humboldt (IAvH)	SB1Concordia2-2018-02-19_10-50.wav	SB1Concordia2	Passive Acoustic Sampling - ARBIMON recording	1	minute	1-minute recording every 10 minutes	2018-02-19	10:50:00	Subtropical moist forest	Proyecto: SantanderBio1. Muestreo coordinado por: Orlando Acevedo-Charry	SA	Concordia stream	Colombia	CO	Santander	El Carmen de Chucurí	Cascajales	Estribaciones de la Serranía de los Yariguíes - La Belleza - Concordia2	799	775	800	6.55692	-73.5779	Decimal coordinates	WGS84	6.55692	-73.5779	WGS84	SB1Concordia2-2018-02-19_10-50.wav	Environmental sound	.wav	http://colecciones.humboldt.org.co/rec/sonidos/publicaciones/MAP/OAC/1-Yariguies/Concordia2/SB1Concordia2-2018-02-19_10-50.wav	2018-02-19	Orlando Acevedo-Charry
SB1Concordia1-2018-02-19_11-00.wav	Environmental sound	Instituto Humboldt (IAvH)	SB1Concordia1-2018-02-19_11-00.wav	SB1Concordia1	Passive Acoustic Sampling - ARBIMON recording	1	minute	1-minute recording every 10 minutes	2018-02-19	11:00:00	Subtropical moist forest	Proyecto: SantanderBio1. Muestreo coordinado por: Orlando Acevedo-Charry	SA	Concordia stream	Colombia	CO	Santander	El Carmen de Chucurí	Cascajales	Estribaciones de la Serranía de los Yariguíes - La Belleza - Concordia1	779	775	800	6.55836	-73.5772	Decimal coordinates	WGS84	6.55836	-73.5772	WGS84	SB1Concordia1-2018-02-19_11-00.wav	Environmental sound	.wav	http://colecciones.humboldt.org.co/rec/sonidos/publicaciones/MAP/OAC/1-Yariguies/Concordia1/SB1Concordia1-2018-02-19_11-00.wav	2018-02-19	Orlando Acevedo-Charry
SB1Concordia2-2018-02-19_11-00.wav	Environmental sound	Instituto Humboldt (IAvH)	SB1Concordia2-2018-02-19_11-00.wav	SB1Concordia2	Passive Acoustic Sampling - ARBIMON recording	1	minute	1-minute recording every 10 minutes	2018-02-19	11:00:00	Subtropical moist forest	Proyecto: SantanderBio1. Muestreo coordinado por: Orlando Acevedo-Charry	SA	Concordia stream	Colombia	CO	Santander	El Carmen de Chucurí	Cascajales	Estribaciones de la Serranía de los Yariguíes - La Belleza - Concordia2	799	775	800	6.55692	-73.5779	Decimal coordinates	WGS84	6.55692	-73.5779	WGS84	SB1Concordia2-2018-02-19_11-00.wav	Environmental sound	.wav	http://colecciones.humboldt.org.co/rec/sonidos/publicaciones/MAP/OAC/1-Yariguies/Concordia2/SB1Concordia2-2018-02-19_11-00.wav	2018-02-19	Orlando Acevedo-Charry
SB1Concordia1-2018-02-19_11-10.wav	Environmental sound	Instituto Humboldt (IAvH)	SB1Concordia1-2018-02-19_11-10.wav	SB1Concordia1	Passive Acoustic Sampling - ARBIMON recording	1	minute	1-minute recording every 10 minutes	2018-02-19	11:10:00	Subtropical moist forest	Proyecto: SantanderBio1. Muestreo coordinado por: Orlando Acevedo-Charry	SA	Concordia stream	Colombia	CO	Santander	El Carmen de Chucurí	Cascajales	Estribaciones de la Serranía de los Yariguíes - La Belleza - Concordia1	779	775	800	6.55836	-73.5772	Decimal coordinates	WGS84	6.55836	-73.5772	WGS84	SB1Concordia1-2018-02-19_11-10.wav	Environmental sound	.wav	http://colecciones.humboldt.org.co/rec/sonidos/publicaciones/MAP/OAC/1-Yariguies/Concordia1/SB1Concordia1-2018-02-19_11-10.wav	2018-02-19	Orlando Acevedo-Charry
SB1Concordia2-2018-02-19_11-10.wav	Environmental sound	Instituto Humboldt (IAvH)	SB1Concordia2-2018-02-19_11-10.wav	SB1Concordia2	Passive Acoustic Sampling - ARBIMON recording	1	minute	1-minute recording every 10 minutes	2018-02-19	11:10:00	Subtropical moist forest	Proyecto: SantanderBio1. Muestreo coordinado por: Orlando Acevedo-Charry	SA	Concordia stream	Colombia	CO	Santander	El Carmen de Chucurí	Cascajales	Estribaciones de la Serranía de los Yariguíes - La Belleza - Concordia2	799	775	800	6.55692	-73.5779	Decimal coordinates	WGS84	6.55692	-73.5779	WGS84	SB1Concordia2-2018-02-19_11-10.wav	Environmental sound	.wav	http://colecciones.humboldt.org.co/rec/sonidos/publicaciones/MAP/OAC/1-Yariguies/Concordia2/SB1Concordia2-2018-02-19_11-10.wav	2018-02-19	Orlando Acevedo-Charry
SB1Concordia1-2018-02-19_11-20.wav	Environmental sound	Instituto Humboldt (IAvH)	SB1Concordia1-2018-02-19_11-20.wav	SB1Concordia1	Passive Acoustic Sampling - ARBIMON recording	1	minute	1-minute recording every 10 minutes	2018-02-19	11:20:00	Subtropical moist forest	Proyecto: SantanderBio1. Muestreo coordinado por: Orlando Acevedo-Charry	SA	Concordia stream	Colombia	CO	Santander	El Carmen de Chucurí	Cascajales	Estribaciones de la Serranía de los Yariguíes - La Belleza - Concordia1	779	775	800	6.55836	-73.5772	Decimal coordinates	WGS84	6.55836	-73.5772	WGS84	SB1Concordia1-2018-02-19_11-20.wav	Environmental sound	.wav	http://colecciones.humboldt.org.co/rec/sonidos/publicaciones/MAP/OAC/1-Yariguies/Concordia1/SB1Concordia1-2018-02-19_11-20.wav	2018-02-19	Orlando Acevedo-Charry
SB1Concordia2-2018-02-19_11-20.wav	Environmental sound	Instituto Humboldt (IAvH)	SB1Concordia2-2018-02-19_11-20.wav	SB1Concordia2	Passive Acoustic Sampling - ARBIMON recording	1	minute	1-minute recording every 10 minutes	2018-02-19	11:20:00	Subtropical moist forest	Proyecto: SantanderBio1. Muestreo coordinado por: Orlando Acevedo-Charry	SA	Concordia stream	Colombia	CO	Santander	El Carmen de Chucurí	Cascajales	Estribaciones de la Serranía de los Yariguíes - La Belleza - Concordia2	799	775	800	6.55692	-73.5779	Decimal coordinates	WGS84	6.55692	-73.5779	WGS84	SB1Concordia2-2018-02-19_11-20.wav	Environmental sound	.wav	http://colecciones.humboldt.org.co/rec/sonidos/publicaciones/MAP/OAC/1-Yariguies/Concordia2/SB1Concordia2-2018-02-19_11-20.wav	2018-02-19	Orlando Acevedo-Charry
SB1Concordia1-2018-02-19_11-30.wav	Environmental sound	Instituto Humboldt (IAvH)	SB1Concordia1-2018-02-19_11-30.wav	SB1Concordia1	Passive Acoustic Sampling - ARBIMON recording	1	minute	1-minute recording every 10 minutes	2018-02-19	11:30:00	Subtropical moist forest	Proyecto: SantanderBio1. Muestreo coordinado por: Orlando Acevedo-Charry	SA	Concordia stream	Colombia	CO	Santander	El Carmen de Chucurí	Cascajales	Estribaciones de la Serranía de los Yariguíes - La Belleza - Concordia1	779	775	800	6.55836	-73.5772	Decimal coordinates	WGS84	6.55836	-73.5772	WGS84	SB1Concordia1-2018-02-19_11-30.wav	Environmental sound	.wav	http://colecciones.humboldt.org.co/rec/sonidos/publicaciones/MAP/OAC/1-Yariguies/Concordia1/SB1Concordia1-2018-02-19_11-30.wav	2018-02-19	Orlando Acevedo-Charry
SB1Concordia2-2018-02-19_11-30.wav	Environmental sound	Instituto Humboldt (IAvH)	SB1Concordia2-2018-02-19_11-30.wav	SB1Concordia2	Passive Acoustic Sampling - ARBIMON recording	1	minute	1-minute recording every 10 minutes	2018-02-19	11:30:00	Subtropical moist forest	Proyecto: SantanderBio1. Muestreo coordinado por: Orlando Acevedo-Charry	SA	Concordia stream	Colombia	CO	Santander	El Carmen de Chucurí	Cascajales	Estribaciones de la Serranía de los Yariguíes - La Belleza - Concordia2	799	775	800	6.55692	-73.5779	Decimal coordinates	WGS84	6.55692	-73.5779	WGS84	SB1Concordia2-2018-02-19_11-30.wav	Environmental sound	.wav	http://colecciones.humboldt.org.co/rec/sonidos/publicaciones/MAP/OAC/1-Yariguies/Concordia2/SB1Concordia2-2018-02-19_11-30.wav	2018-02-19	Orlando Acevedo-Charry
SB1Concordia1-2018-02-19_11-40.wav	Environmental sound	Instituto Humboldt (IAvH)	SB1Concordia1-2018-02-19_11-40.wav	SB1Concordia1	Passive Acoustic Sampling - ARBIMON recording	1	minute	1-minute recording every 10 minutes	2018-02-19	11:40:00	Subtropical moist forest	Proyecto: SantanderBio1. Muestreo coordinado por: Orlando Acevedo-Charry	SA	Concordia stream	Colombia	CO	Santander	El Carmen de Chucurí	Cascajales	Estribaciones de la Serranía de los Yariguíes - La Belleza - Concordia1	779	775	800	6.55836	-73.5772	Decimal coordinates	WGS84	6.55836	-73.5772	WGS84	SB1Concordia1-2018-02-19_11-40.wav	Environmental sound	.wav	http://colecciones.humboldt.org.co/rec/sonidos/publicaciones/MAP/OAC/1-Yariguies/Concordia1/SB1Concordia1-2018-02-19_11-40.wav	2018-02-19	Orlando Acevedo-Charry
SB1Concordia2-2018-02-19_11-40.wav	Environmental sound	Instituto Humboldt (IAvH)	SB1Concordia2-2018-02-19_11-40.wav	SB1Concordia2	Passive Acoustic Sampling - ARBIMON recording	1	minute	1-minute recording every 10 minutes	2018-02-19	11:40:00	Subtropical moist forest	Proyecto: SantanderBio1. Muestreo coordinado por: Orlando Acevedo-Charry	SA	Concordia stream	Colombia	CO	Santander	El Carmen de Chucurí	Cascajales	Estribaciones de la Serranía de los Yariguíes - La Belleza - Concordia2	799	775	800	6.55692	-73.5779	Decimal coordinates	WGS84	6.55692	-73.5779	WGS84	SB1Concordia2-2018-02-19_11-40.wav	Environmental sound	.wav	http://colecciones.humboldt.org.co/rec/sonidos/publicaciones/MAP/OAC/1-Yariguies/Concordia2/SB1Concordia2-2018-02-19_11-40.wav	2018-02-19	Orlando Acevedo-Charry
SB1Concordia1-2018-02-19_11-50.wav	Environmental sound	Instituto Humboldt (IAvH)	SB1Concordia1-2018-02-19_11-50.wav	SB1Concordia1	Passive Acoustic Sampling - ARBIMON recording	1	minute	1-minute recording every 10 minutes	2018-02-19	11:50:00	Subtropical moist forest	Proyecto: SantanderBio1. Muestreo coordinado por: Orlando Acevedo-Charry	SA	Concordia stream	Colombia	CO	Santander	El Carmen de Chucurí	Cascajales	Estribaciones de la Serranía de los Yariguíes - La Belleza - Concordia1	779	775	800	6.55836	-73.5772	Decimal coordinates	WGS84	6.55836	-73.5772	WGS84	SB1Concordia1-2018-02-19_11-50.wav	Environmental sound	.wav	http://colecciones.humboldt.org.co/rec/sonidos/publicaciones/MAP/OAC/1-Yariguies/Concordia1/SB1Concordia1-2018-02-19_11-50.wav	2018-02-19	Orlando Acevedo-Charry
SB1Concordia2-2018-02-19_11-50.wav	Environmental sound	Instituto Humboldt (IAvH)	SB1Concordia2-2018-02-19_11-50.wav	SB1Concordia2	Passive Acoustic Sampling - ARBIMON recording	1	minute	1-minute recording every 10 minutes	2018-02-19	11:50:00	Subtropical moist forest	Proyecto: SantanderBio1. Muestreo coordinado por: Orlando Acevedo-Charry	SA	Concordia stream	Colombia	CO	Santander	El Carmen de Chucurí	Cascajales	Estribaciones de la Serranía de los Yariguíes - La Belleza - Concordia2	799	775	800	6.55692	-73.5779	Decimal coordinates	WGS84	6.55692	-73.5779	WGS84	SB1Concordia2-2018-02-19_11-50.wav	Environmental sound	.wav	http://colecciones.humboldt.org.co/rec/sonidos/publicaciones/MAP/OAC/1-Yariguies/Concordia2/SB1Concordia2-2018-02-19_11-50.wav	2018-02-19	Orlando Acevedo-Charry
SB1Concordia1-2018-02-19_12-00.wav	Environmental sound	Instituto Humboldt (IAvH)	SB1Concordia1-2018-02-19_12-00.wav	SB1Concordia1	Passive Acoustic Sampling - ARBIMON recording	1	minute	1-minute recording every 10 minutes	2018-02-19	12:00:00	Subtropical moist forest	Proyecto: SantanderBio1. Muestreo coordinado por: Orlando Acevedo-Charry	SA	Concordia stream	Colombia	CO	Santander	El Carmen de Chucurí	Cascajales	Estribaciones de la Serranía de los Yariguíes - La Belleza - Concordia1	779	775	800	6.55836	-73.5772	Decimal coordinates	WGS84	6.55836	-73.5772	WGS84	SB1Concordia1-2018-02-19_12-00.wav	Environmental sound	.wav	http://colecciones.humboldt.org.co/rec/sonidos/publicaciones/MAP/OAC/1-Yariguies/Concordia1/SB1Concordia1-2018-02-19_12-00.wav	2018-02-19	Orlando Acevedo-Charry
SB1Concordia2-2018-02-19_12-00.wav	Environmental sound	Instituto Humboldt (IAvH)	SB1Concordia2-2018-02-19_12-00.wav	SB1Concordia2	Passive Acoustic Sampling - ARBIMON recording	1	minute	1-minute recording every 10 minutes	2018-02-19	12:00:00	Subtropical moist forest	Proyecto: SantanderBio1. Muestreo coordinado por: Orlando Acevedo-Charry	SA	Concordia stream	Colombia	CO	Santander	El Carmen de Chucurí	Cascajales	Estribaciones de la Serranía de los Yariguíes - La Belleza - Concordia2	799	775	800	6.55692	-73.5779	Decimal coordinates	WGS84	6.55692	-73.5779	WGS84	SB1Concordia2-2018-02-19_12-00.wav	Environmental sound	.wav	http://colecciones.humboldt.org.co/rec/sonidos/publicaciones/MAP/OAC/1-Yariguies/Concordia2/SB1Concordia2-2018-02-19_12-00.wav	2018-02-19	Orlando Acevedo-Charry
SB1Concordia1-2018-02-19_12-10.wav	Environmental sound	Instituto Humboldt (IAvH)	SB1Concordia1-2018-02-19_12-10.wav	SB1Concordia1	Passive Acoustic Sampling - ARBIMON recording	1	minute	1-minute recording every 10 minutes	2018-02-19	12:10:00	Subtropical moist forest	Proyecto: SantanderBio1. Muestreo coordinado por: Orlando Acevedo-Charry	SA	Concordia stream	Colombia	CO	Santander	El Carmen de Chucurí	Cascajales	Estribaciones de la Serranía de los Yariguíes - La Belleza - Concordia1	779	775	800	6.55836	-73.5772	Decimal coordinates	WGS84	6.55836	-73.5772	WGS84	SB1Concordia1-2018-02-19_12-10.wav	Environmental sound	.wav	http://colecciones.humboldt.org.co/rec/sonidos/publicaciones/MAP/OAC/1-Yariguies/Concordia1/SB1Concordia1-2018-02-19_12-10.wav	2018-02-19	Orlando Acevedo-Charry
SB1Concordia2-2018-02-19_12-10.wav	Environmental sound	Instituto Humboldt (IAvH)	SB1Concordia2-2018-02-19_12-10.wav	SB1Concordia2	Passive Acoustic Sampling - ARBIMON recording	1	minute	1-minute recording every 10 minutes	2018-02-19	12:10:00	Subtropical moist forest	Proyecto: SantanderBio1. Muestreo coordinado por: Orlando Acevedo-Charry	SA	Concordia stream	Colombia	CO	Santander	El Carmen de Chucurí	Cascajales	Estribaciones de la Serranía de los Yariguíes - La Belleza - Concordia2	799	775	800	6.55692	-73.5779	Decimal coordinates	WGS84	6.55692	-73.5779	WGS84	SB1Concordia2-2018-02-19_12-10.wav	Environmental sound	.wav	http://colecciones.humboldt.org.co/rec/sonidos/publicaciones/MAP/OAC/1-Yariguies/Concordia2/SB1Concordia2-2018-02-19_12-10.wav	2018-02-19	Orlando Acevedo-Charry
SB1Concordia1-2018-02-19_12-20.wav	Environmental sound	Instituto Humboldt (IAvH)	SB1Concordia1-2018-02-19_12-20.wav	SB1Concordia1	Passive Acoustic Sampling - ARBIMON recording	1	minute	1-minute recording every 10 minutes	2018-02-19	12:20:00	Subtropical moist forest	Proyecto: SantanderBio1. Muestreo coordinado por: Orlando Acevedo-Charry	SA	Concordia stream	Colombia	CO	Santander	El Carmen de Chucurí	Cascajales	Estribaciones de la Serranía de los Yariguíes - La Belleza - Concordia1	779	775	800	6.55836	-73.5772	Decimal coordinates	WGS84	6.55836	-73.5772	WGS84	SB1Concordia1-2018-02-19_12-20.wav	Environmental sound	.wav	http://colecciones.humboldt.org.co/rec/sonidos/publicaciones/MAP/OAC/1-Yariguies/Concordia1/SB1Concordia1-2018-02-19_12-20.wav	2018-02-19	Orlando Acevedo-Charry
SB1Concordia2-2018-02-19_12-20.wav	Environmental sound	Instituto Humboldt (IAvH)	SB1Concordia2-2018-02-19_12-20.wav	SB1Concordia2	Passive Acoustic Sampling - ARBIMON recording	1	minute	1-minute recording every 10 minutes	2018-02-19	12:20:00	Subtropical moist forest	Proyecto: SantanderBio1. Muestreo coordinado por: Orlando Acevedo-Charry	SA	Concordia stream	Colombia	CO	Santander	El Carmen de Chucurí	Cascajales	Estribaciones de la Serranía de los Yariguíes - La Belleza - Concordia2	799	775	800	6.55692	-73.5779	Decimal coordinates	WGS84	6.55692	-73.5779	WGS84	SB1Concordia2-2018-02-19_12-20.wav	Environmental sound	.wav	http://colecciones.humboldt.org.co/rec/sonidos/publicaciones/MAP/OAC/1-Yariguies/Concordia2/SB1Concordia2-2018-02-19_12-20.wav	2018-02-19	Orlando Acevedo-Charry
SB1Concordia1-2018-02-19_12-30.wav	Environmental sound	Instituto Humboldt (IAvH)	SB1Concordia1-2018-02-19_12-30.wav	SB1Concordia1	Passive Acoustic Sampling - ARBIMON recording	1	minute	1-minute recording every 10 minutes	2018-02-19	12:30:00	Subtropical moist forest	Proyecto: SantanderBio1. Muestreo coordinado por: Orlando Acevedo-Charry	SA	Concordia stream	Colombia	CO	Santander	El Carmen de Chucurí	Cascajales	Estribaciones de la Serranía de los Yariguíes - La Belleza - Concordia1	779	775	800	6.55836	-73.5772	Decimal coordinates	WGS84	6.55836	-73.5772	WGS84	SB1Concordia1-2018-02-19_12-30.wav	Environmental sound	.wav	http://colecciones.humboldt.org.co/rec/sonidos/publicaciones/MAP/OAC/1-Yariguies/Concordia1/SB1Concordia1-2018-02-19_12-30.wav	2018-02-19	Orlando Acevedo-Charry
SB1Concordia2-2018-02-19_12-30.wav	Environmental sound	Instituto Humboldt (IAvH)	SB1Concordia2-2018-02-19_12-30.wav	SB1Concordia2	Passive Acoustic Sampling - ARBIMON recording	1	minute	1-minute recording every 10 minutes	2018-02-19	12:30:00	Subtropical moist forest	Proyecto: SantanderBio1. Muestreo coordinado por: Orlando Acevedo-Charry	SA	Concordia stream	Colombia	CO	Santander	El Carmen de Chucurí	Cascajales	Estribaciones de la Serranía de los Yariguíes - La Belleza - Concordia2	799	775	800	6.55692	-73.5779	Decimal coordinates	WGS84	6.55692	-73.5779	WGS84	SB1Concordia2-2018-02-19_12-30.wav	Environmental sound	.wav	http://colecciones.humboldt.org.co/rec/sonidos/publicaciones/MAP/OAC/1-Yariguies/Concordia2/SB1Concordia2-2018-02-19_12-30.wav	2018-02-19	Orlando Acevedo-Charry
SB1Concordia1-2018-02-19_12-40.wav	Environmental sound	Instituto Humboldt (IAvH)	SB1Concordia1-2018-02-19_12-40.wav	SB1Concordia1	Passive Acoustic Sampling - ARBIMON recording	1	minute	1-minute recording every 10 minutes	2018-02-19	12:40:00	Subtropical moist forest	Proyecto: SantanderBio1. Muestreo coordinado por: Orlando Acevedo-Charry	SA	Concordia stream	Colombia	CO	Santander	El Carmen de Chucurí	Cascajales	Estribaciones de la Serranía de los Yariguíes - La Belleza - Concordia1	779	775	800	6.55836	-73.5772	Decimal coordinates	WGS84	6.55836	-73.5772	WGS84	SB1Concordia1-2018-02-19_12-40.wav	Environmental sound	.wav	http://colecciones.humboldt.org.co/rec/sonidos/publicaciones/MAP/OAC/1-Yariguies/Concordia1/SB1Concordia1-2018-02-19_12-40.wav	2018-02-19	Orlando Acevedo-Charry
SB1Concordia2-2018-02-19_12-40.wav	Environmental sound	Instituto Humboldt (IAvH)	SB1Concordia2-2018-02-19_12-40.wav	SB1Concordia2	Passive Acoustic Sampling - ARBIMON recording	1	minute	1-minute recording every 10 minutes	2018-02-19	12:40:00	Subtropical moist forest	Proyecto: SantanderBio1. Muestreo coordinado por: Orlando Acevedo-Charry	SA	Concordia stream	Colombia	CO	Santander	El Carmen de Chucurí	Cascajales	Estribaciones de la Serranía de los Yariguíes - La Belleza - Concordia2	799	775	800	6.55692	-73.5779	Decimal coordinates	WGS84	6.55692	-73.5779	WGS84	SB1Concordia2-2018-02-19_12-40.wav	Environmental sound	.wav	http://colecciones.humboldt.org.co/rec/sonidos/publicaciones/MAP/OAC/1-Yariguies/Concordia2/SB1Concordia2-2018-02-19_12-40.wav	2018-02-19	Orlando Acevedo-Charry
SB1Concordia1-2018-02-19_12-50.wav	Environmental sound	Instituto Humboldt (IAvH)	SB1Concordia1-2018-02-19_12-50.wav	SB1Concordia1	Passive Acoustic Sampling - ARBIMON recording	1	minute	1-minute recording every 10 minutes	2018-02-19	12:50:00	Subtropical moist forest	Proyecto: SantanderBio1. Muestreo coordinado por: Orlando Acevedo-Charry	SA	Concordia stream	Colombia	CO	Santander	El Carmen de Chucurí	Cascajales	Estribaciones de la Serranía de los Yariguíes - La Belleza - Concordia1	779	775	800	6.55836	-73.5772	Decimal coordinates	WGS84	6.55836	-73.5772	WGS84	SB1Concordia1-2018-02-19_12-50.wav	Environmental sound	.wav	http://colecciones.humboldt.org.co/rec/sonidos/publicaciones/MAP/OAC/1-Yariguies/Concordia1/SB1Concordia1-2018-02-19_12-50.wav	2018-02-19	Orlando Acevedo-Charry
SB1Concordia2-2018-02-19_12-50.wav	Environmental sound	Instituto Humboldt (IAvH)	SB1Concordia2-2018-02-19_12-50.wav	SB1Concordia2	Passive Acoustic Sampling - ARBIMON recording	1	minute	1-minute recording every 10 minutes	2018-02-19	12:50:00	Subtropical moist forest	Proyecto: SantanderBio1. Muestreo coordinado por: Orlando Acevedo-Charry	SA	Concordia stream	Colombia	CO	Santander	El Carmen de Chucurí	Cascajales	Estribaciones de la Serranía de los Yariguíes - La Belleza - Concordia2	799	775	800	6.55692	-73.5779	Decimal coordinates	WGS84	6.55692	-73.5779	WGS84	SB1Concordia2-2018-02-19_12-50.wav	Environmental sound	.wav	http://colecciones.humboldt.org.co/rec/sonidos/publicaciones/MAP/OAC/1-Yariguies/Concordia2/SB1Concordia2-2018-02-19_12-50.wav	2018-02-19	Orlando Acevedo-Charry
SB1Concordia1-2018-02-19_13-00.wav	Environmental sound	Instituto Humboldt (IAvH)	SB1Concordia1-2018-02-19_13-00.wav	SB1Concordia1	Passive Acoustic Sampling - ARBIMON recording	1	minute	1-minute recording every 10 minutes	2018-02-19	13:00:00	Subtropical moist forest	Proyecto: SantanderBio1. Muestreo coordinado por: Orlando Acevedo-Charry	SA	Concordia stream	Colombia	CO	Santander	El Carmen de Chucurí	Cascajales	Estribaciones de la Serranía de los Yariguíes - La Belleza - Concordia1	779	775	800	6.55836	-73.5772	Decimal coordinates	WGS84	6.55836	-73.5772	WGS84	SB1Concordia1-2018-02-19_13-00.wav	Environmental sound	.wav	http://colecciones.humboldt.org.co/rec/sonidos/publicaciones/MAP/OAC/1-Yariguies/Concordia1/SB1Concordia1-2018-02-19_13-00.wav	2018-02-19	Orlando Acevedo-Charry
SB1Concordia2-2018-02-19_13-00.wav	Environmental sound	Instituto Humboldt (IAvH)	SB1Concordia2-2018-02-19_13-00.wav	SB1Concordia2	Passive Acoustic Sampling - ARBIMON recording	1	minute	1-minute recording every 10 minutes	2018-02-19	13:00:00	Subtropical moist forest	Proyecto: SantanderBio1. Muestreo coordinado por: Orlando Acevedo-Charry	SA	Concordia stream	Colombia	CO	Santander	El Carmen de Chucurí	Cascajales	Estribaciones de la Serranía de los Yariguíes - La Belleza - Concordia2	799	775	800	6.55692	-73.5779	Decimal coordinates	WGS84	6.55692	-73.5779	WGS84	SB1Concordia2-2018-02-19_13-00.wav	Environmental sound	.wav	http://colecciones.humboldt.org.co/rec/sonidos/publicaciones/MAP/OAC/1-Yariguies/Concordia2/SB1Concordia2-2018-02-19_13-00.wav	2018-02-19	Orlando Acevedo-Charry
SB1Concordia1-2018-02-19_13-10.wav	Environmental sound	Instituto Humboldt (IAvH)	SB1Concordia1-2018-02-19_13-10.wav	SB1Concordia1	Passive Acoustic Sampling - ARBIMON recording	1	minute	1-minute recording every 10 minutes	2018-02-19	13:10:00	Subtropical moist forest	Proyecto: SantanderBio1. Muestreo coordinado por: Orlando Acevedo-Charry	SA	Concordia stream	Colombia	CO	Santander	El Carmen de Chucurí	Cascajales	Estribaciones de la Serranía de los Yariguíes - La Belleza - Concordia1	779	775	800	6.55836	-73.5772	Decimal coordinates	WGS84	6.55836	-73.5772	WGS84	SB1Concordia1-2018-02-19_13-10.wav	Environmental sound	.wav	http://colecciones.humboldt.org.co/rec/sonidos/publicaciones/MAP/OAC/1-Yariguies/Concordia1/SB1Concordia1-2018-02-19_13-10.wav	2018-02-19	Orlando Acevedo-Charry
SB1Concordia2-2018-02-19_13-10.wav	Environmental sound	Instituto Humboldt (IAvH)	SB1Concordia2-2018-02-19_13-10.wav	SB1Concordia2	Passive Acoustic Sampling - ARBIMON recording	1	minute	1-minute recording every 10 minutes	2018-02-19	13:10:00	Subtropical moist forest	Proyecto: SantanderBio1. Muestreo coordinado por: Orlando Acevedo-Charry	SA	Concordia stream	Colombia	CO	Santander	El Carmen de Chucurí	Cascajales	Estribaciones de la Serranía de los Yariguíes - La Belleza - Concordia2	799	775	800	6.55692	-73.5779	Decimal coordinates	WGS84	6.55692	-73.5779	WGS84	SB1Concordia2-2018-02-19_13-10.wav	Environmental sound	.wav	http://colecciones.humboldt.org.co/rec/sonidos/publicaciones/MAP/OAC/1-Yariguies/Concordia2/SB1Concordia2-2018-02-19_13-10.wav	2018-02-19	Orlando Acevedo-Charry
SB1Concordia1-2018-02-19_13-20.wav	Environmental sound	Instituto Humboldt (IAvH)	SB1Concordia1-2018-02-19_13-20.wav	SB1Concordia1	Passive Acoustic Sampling - ARBIMON recording	1	minute	1-minute recording every 10 minutes	2018-02-19	13:20:00	Subtropical moist forest	Proyecto: SantanderBio1. Muestreo coordinado por: Orlando Acevedo-Charry	SA	Concordia stream	Colombia	CO	Santander	El Carmen de Chucurí	Cascajales	Estribaciones de la Serranía de los Yariguíes - La Belleza - Concordia1	779	775	800	6.55836	-73.5772	Decimal coordinates	WGS84	6.55836	-73.5772	WGS84	SB1Concordia1-2018-02-19_13-20.wav	Environmental sound	.wav	http://colecciones.humboldt.org.co/rec/sonidos/publicaciones/MAP/OAC/1-Yariguies/Concordia1/SB1Concordia1-2018-02-19_13-20.wav	2018-02-19	Orlando Acevedo-Charry
SB1Concordia2-2018-02-19_13-20.wav	Environmental sound	Instituto Humboldt (IAvH)	SB1Concordia2-2018-02-19_13-20.wav	SB1Concordia2	Passive Acoustic Sampling - ARBIMON recording	1	minute	1-minute recording every 10 minutes	2018-02-19	13:20:00	Subtropical moist forest	Proyecto: SantanderBio1. Muestreo coordinado por: Orlando Acevedo-Charry	SA	Concordia stream	Colombia	CO	Santander	El Carmen de Chucurí	Cascajales	Estribaciones de la Serranía de los Yariguíes - La Belleza - Concordia2	799	775	800	6.55692	-73.5779	Decimal coordinates	WGS84	6.55692	-73.5779	WGS84	SB1Concordia2-2018-02-19_13-20.wav	Environmental sound	.wav	http://colecciones.humboldt.org.co/rec/sonidos/publicaciones/MAP/OAC/1-Yariguies/Concordia2/SB1Concordia2-2018-02-19_13-20.wav	2018-02-19	Orlando Acevedo-Charry
SB1Concordia1-2018-02-19_13-30.wav	Environmental sound	Instituto Humboldt (IAvH)	SB1Concordia1-2018-02-19_13-30.wav	SB1Concordia1	Passive Acoustic Sampling - ARBIMON recording	1	minute	1-minute recording every 10 minutes	2018-02-19	13:30:00	Subtropical moist forest	Proyecto: SantanderBio1. Muestreo coordinado por: Orlando Acevedo-Charry	SA	Concordia stream	Colombia	CO	Santander	El Carmen de Chucurí	Cascajales	Estribaciones de la Serranía de los Yariguíes - La Belleza - Concordia1	779	775	800	6.55836	-73.5772	Decimal coordinates	WGS84	6.55836	-73.5772	WGS84	SB1Concordia1-2018-02-19_13-30.wav	Environmental sound	.wav	http://colecciones.humboldt.org.co/rec/sonidos/publicaciones/MAP/OAC/1-Yariguies/Concordia1/SB1Concordia1-2018-02-19_13-30.wav	2018-02-19	Orlando Acevedo-Charry
SB1Concordia2-2018-02-19_13-30.wav	Environmental sound	Instituto Humboldt (IAvH)	SB1Concordia2-2018-02-19_13-30.wav	SB1Concordia2	Passive Acoustic Sampling - ARBIMON recording	1	minute	1-minute recording every 10 minutes	2018-02-19	13:30:00	Subtropical moist forest	Proyecto: SantanderBio1. Muestreo coordinado por: Orlando Acevedo-Charry	SA	Concordia stream	Colombia	CO	Santander	El Carmen de Chucurí	Cascajales	Estribaciones de la Serranía de los Yariguíes - La Belleza - Concordia2	799	775	800	6.55692	-73.5779	Decimal coordinates	WGS84	6.55692	-73.5779	WGS84	SB1Concordia2-2018-02-19_13-30.wav	Environmental sound	.wav	http://colecciones.humboldt.org.co/rec/sonidos/publicaciones/MAP/OAC/1-Yariguies/Concordia2/SB1Concordia2-2018-02-19_13-30.wav	2018-02-19	Orlando Acevedo-Charry
SB1Concordia1-2018-02-19_13-40.wav	Environmental sound	Instituto Humboldt (IAvH)	SB1Concordia1-2018-02-19_13-40.wav	SB1Concordia1	Passive Acoustic Sampling - ARBIMON recording	1	minute	1-minute recording every 10 minutes	2018-02-19	13:40:00	Subtropical moist forest	Proyecto: SantanderBio1. Muestreo coordinado por: Orlando Acevedo-Charry	SA	Concordia stream	Colombia	CO	Santander	El Carmen de Chucurí	Cascajales	Estribaciones de la Serranía de los Yariguíes - La Belleza - Concordia1	779	775	800	6.55836	-73.5772	Decimal coordinates	WGS84	6.55836	-73.5772	WGS84	SB1Concordia1-2018-02-19_13-40.wav	Environmental sound	.wav	http://colecciones.humboldt.org.co/rec/sonidos/publicaciones/MAP/OAC/1-Yariguies/Concordia1/SB1Concordia1-2018-02-19_13-40.wav	2018-02-19	Orlando Acevedo-Charry
SB1Concordia2-2018-02-19_13-40.wav	Environmental sound	Instituto Humboldt (IAvH)	SB1Concordia2-2018-02-19_13-40.wav	SB1Concordia2	Passive Acoustic Sampling - ARBIMON recording	1	minute	1-minute recording every 10 minutes	2018-02-19	13:40:00	Subtropical moist forest	Proyecto: SantanderBio1. Muestreo coordinado por: Orlando Acevedo-Charry	SA	Concordia stream	Colombia	CO	Santander	El Carmen de Chucurí	Cascajales	Estribaciones de la Serranía de los Yariguíes - La Belleza - Concordia2	799	775	800	6.55692	-73.5779	Decimal coordinates	WGS84	6.55692	-73.5779	WGS84	SB1Concordia2-2018-02-19_13-40.wav	Environmental sound	.wav	http://colecciones.humboldt.org.co/rec/sonidos/publicaciones/MAP/OAC/1-Yariguies/Concordia2/SB1Concordia2-2018-02-19_13-40.wav	2018-02-19	Orlando Acevedo-Charry
SB1Concordia1-2018-02-19_13-50.wav	Environmental sound	Instituto Humboldt (IAvH)	SB1Concordia1-2018-02-19_13-50.wav	SB1Concordia1	Passive Acoustic Sampling - ARBIMON recording	1	minute	1-minute recording every 10 minutes	2018-02-19	13:50:00	Subtropical moist forest	Proyecto: SantanderBio1. Muestreo coordinado por: Orlando Acevedo-Charry	SA	Concordia stream	Colombia	CO	Santander	El Carmen de Chucurí	Cascajales	Estribaciones de la Serranía de los Yariguíes - La Belleza - Concordia1	779	775	800	6.55836	-73.5772	Decimal coordinates	WGS84	6.55836	-73.5772	WGS84	SB1Concordia1-2018-02-19_13-50.wav	Environmental sound	.wav	http://colecciones.humboldt.org.co/rec/sonidos/publicaciones/MAP/OAC/1-Yariguies/Concordia1/SB1Concordia1-2018-02-19_13-50.wav	2018-02-19	Orlando Acevedo-Charry
SB1Concordia2-2018-02-19_13-50.wav	Environmental sound	Instituto Humboldt (IAvH)	SB1Concordia2-2018-02-19_13-50.wav	SB1Concordia2	Passive Acoustic Sampling - ARBIMON recording	1	minute	1-minute recording every 10 minutes	2018-02-19	13:50:00	Subtropical moist forest	Proyecto: SantanderBio1. Muestreo coordinado por: Orlando Acevedo-Charry	SA	Concordia stream	Colombia	CO	Santander	El Carmen de Chucurí	Cascajales	Estribaciones de la Serranía de los Yariguíes - La Belleza - Concordia2	799	775	800	6.55692	-73.5779	Decimal coordinates	WGS84	6.55692	-73.5779	WGS84	SB1Concordia2-2018-02-19_13-50.wav	Environmental sound	.wav	http://colecciones.humboldt.org.co/rec/sonidos/publicaciones/MAP/OAC/1-Yariguies/Concordia2/SB1Concordia2-2018-02-19_13-50.wav	2018-02-19	Orlando Acevedo-Charry
SB1Concordia1-2018-02-19_14-00.wav	Environmental sound	Instituto Humboldt (IAvH)	SB1Concordia1-2018-02-19_14-00.wav	SB1Concordia1	Passive Acoustic Sampling - ARBIMON recording	1	minute	1-minute recording every 10 minutes	2018-02-19	14:00:00	Subtropical moist forest	Proyecto: SantanderBio1. Muestreo coordinado por: Orlando Acevedo-Charry	SA	Concordia stream	Colombia	CO	Santander	El Carmen de Chucurí	Cascajales	Estribaciones de la Serranía de los Yariguíes - La Belleza - Concordia1	779	775	800	6.55836	-73.5772	Decimal coordinates	WGS84	6.55836	-73.5772	WGS84	SB1Concordia1-2018-02-19_14-00.wav	Environmental sound	.wav	http://colecciones.humboldt.org.co/rec/sonidos/publicaciones/MAP/OAC/1-Yariguies/Concordia1/SB1Concordia1-2018-02-19_14-00.wav	2018-02-19	Orlando Acevedo-Charry
SB1Concordia2-2018-02-19_14-00.wav	Environmental sound	Instituto Humboldt (IAvH)	SB1Concordia2-2018-02-19_14-00.wav	SB1Concordia2	Passive Acoustic Sampling - ARBIMON recording	1	minute	1-minute recording every 10 minutes	2018-02-19	14:00:00	Subtropical moist forest	Proyecto: SantanderBio1. Muestreo coordinado por: Orlando Acevedo-Charry	SA	Concordia stream	Colombia	CO	Santander	El Carmen de Chucurí	Cascajales	Estribaciones de la Serranía de los Yariguíes - La Belleza - Concordia2	799	775	800	6.55692	-73.5779	Decimal coordinates	WGS84	6.55692	-73.5779	WGS84	SB1Concordia2-2018-02-19_14-00.wav	Environmental sound	.wav	http://colecciones.humboldt.org.co/rec/sonidos/publicaciones/MAP/OAC/1-Yariguies/Concordia2/SB1Concordia2-2018-02-19_14-00.wav	2018-02-19	Orlando Acevedo-Charry
SB1Concordia1-2018-02-19_14-10.wav	Environmental sound	Instituto Humboldt (IAvH)	SB1Concordia1-2018-02-19_14-10.wav	SB1Concordia1	Passive Acoustic Sampling - ARBIMON recording	1	minute	1-minute recording every 10 minutes	2018-02-19	14:10:00	Subtropical moist forest	Proyecto: SantanderBio1. Muestreo coordinado por: Orlando Acevedo-Charry	SA	Concordia stream	Colombia	CO	Santander	El Carmen de Chucurí	Cascajales	Estribaciones de la Serranía de los Yariguíes - La Belleza - Concordia1	779	775	800	6.55836	-73.5772	Decimal coordinates	WGS84	6.55836	-73.5772	WGS84	SB1Concordia1-2018-02-19_14-10.wav	Environmental sound	.wav	http://colecciones.humboldt.org.co/rec/sonidos/publicaciones/MAP/OAC/1-Yariguies/Concordia1/SB1Concordia1-2018-02-19_14-10.wav	2018-02-19	Orlando Acevedo-Charry
SB1Concordia2-2018-02-19_14-10.wav	Environmental sound	Instituto Humboldt (IAvH)	SB1Concordia2-2018-02-19_14-10.wav	SB1Concordia2	Passive Acoustic Sampling - ARBIMON recording	1	minute	1-minute recording every 10 minutes	2018-02-19	14:10:00	Subtropical moist forest	Proyecto: SantanderBio1. Muestreo coordinado por: Orlando Acevedo-Charry	SA	Concordia stream	Colombia	CO	Santander	El Carmen de Chucurí	Cascajales	Estribaciones de la Serranía de los Yariguíes - La Belleza - Concordia2	799	775	800	6.55692	-73.5779	Decimal coordinates	WGS84	6.55692	-73.5779	WGS84	SB1Concordia2-2018-02-19_14-10.wav	Environmental sound	.wav	http://colecciones.humboldt.org.co/rec/sonidos/publicaciones/MAP/OAC/1-Yariguies/Concordia2/SB1Concordia2-2018-02-19_14-10.wav	2018-02-19	Orlando Acevedo-Charry
SB1Concordia1-2018-02-19_14-20.wav	Environmental sound	Instituto Humboldt (IAvH)	SB1Concordia1-2018-02-19_14-20.wav	SB1Concordia1	Passive Acoustic Sampling - ARBIMON recording	1	minute	1-minute recording every 10 minutes	2018-02-19	14:20:00	Subtropical moist forest	Proyecto: SantanderBio1. Muestreo coordinado por: Orlando Acevedo-Charry	SA	Concordia stream	Colombia	CO	Santander	El Carmen de Chucurí	Cascajales	Estribaciones de la Serranía de los Yariguíes - La Belleza - Concordia1	779	775	800	6.55836	-73.5772	Decimal coordinates	WGS84	6.55836	-73.5772	WGS84	SB1Concordia1-2018-02-19_14-20.wav	Environmental sound	.wav	http://colecciones.humboldt.org.co/rec/sonidos/publicaciones/MAP/OAC/1-Yariguies/Concordia1/SB1Concordia1-2018-02-19_14-20.wav	2018-02-19	Orlando Acevedo-Charry
SB1Concordia2-2018-02-19_14-20.wav	Environmental sound	Instituto Humboldt (IAvH)	SB1Concordia2-2018-02-19_14-20.wav	SB1Concordia2	Passive Acoustic Sampling - ARBIMON recording	1	minute	1-minute recording every 10 minutes	2018-02-19	14:20:00	Subtropical moist forest	Proyecto: SantanderBio1. Muestreo coordinado por: Orlando Acevedo-Charry	SA	Concordia stream	Colombia	CO	Santander	El Carmen de Chucurí	Cascajales	Estribaciones de la Serranía de los Yariguíes - La Belleza - Concordia2	799	775	800	6.55692	-73.5779	Decimal coordinates	WGS84	6.55692	-73.5779	WGS84	SB1Concordia2-2018-02-19_14-20.wav	Environmental sound	.wav	http://colecciones.humboldt.org.co/rec/sonidos/publicaciones/MAP/OAC/1-Yariguies/Concordia2/SB1Concordia2-2018-02-19_14-20.wav	2018-02-19	Orlando Acevedo-Charry
SB1Concordia1-2018-02-19_14-30.wav	Environmental sound	Instituto Humboldt (IAvH)	SB1Concordia1-2018-02-19_14-30.wav	SB1Concordia1	Passive Acoustic Sampling - ARBIMON recording	1	minute	1-minute recording every 10 minutes	2018-02-19	14:30:00	Subtropical moist forest	Proyecto: SantanderBio1. Muestreo coordinado por: Orlando Acevedo-Charry	SA	Concordia stream	Colombia	CO	Santander	El Carmen de Chucurí	Cascajales	Estribaciones de la Serranía de los Yariguíes - La Belleza - Concordia1	779	775	800	6.55836	-73.5772	Decimal coordinates	WGS84	6.55836	-73.5772	WGS84	SB1Concordia1-2018-02-19_14-30.wav	Environmental sound	.wav	http://colecciones.humboldt.org.co/rec/sonidos/publicaciones/MAP/OAC/1-Yariguies/Concordia1/SB1Concordia1-2018-02-19_14-30.wav	2018-02-19	Orlando Acevedo-Charry
SB1Concordia2-2018-02-19_14-30.wav	Environmental sound	Instituto Humboldt (IAvH)	SB1Concordia2-2018-02-19_14-30.wav	SB1Concordia2	Passive Acoustic Sampling - ARBIMON recording	1	minute	1-minute recording every 10 minutes	2018-02-19	14:30:00	Subtropical moist forest	Proyecto: SantanderBio1. Muestreo coordinado por: Orlando Acevedo-Charry	SA	Concordia stream	Colombia	CO	Santander	El Carmen de Chucurí	Cascajales	Estribaciones de la Serranía de los Yariguíes - La Belleza - Concordia2	799	775	800	6.55692	-73.5779	Decimal coordinates	WGS84	6.55692	-73.5779	WGS84	SB1Concordia2-2018-02-19_14-30.wav	Environmental sound	.wav	http://colecciones.humboldt.org.co/rec/sonidos/publicaciones/MAP/OAC/1-Yariguies/Concordia2/SB1Concordia2-2018-02-19_14-30.wav	2018-02-19	Orlando Acevedo-Charry
SB1Concordia1-2018-02-19_14-40.wav	Environmental sound	Instituto Humboldt (IAvH)	SB1Concordia1-2018-02-19_14-40.wav	SB1Concordia1	Passive Acoustic Sampling - ARBIMON recording	1	minute	1-minute recording every 10 minutes	2018-02-19	14:40:00	Subtropical moist forest	Proyecto: SantanderBio1. Muestreo coordinado por: Orlando Acevedo-Charry	SA	Concordia stream	Colombia	CO	Santander	El Carmen de Chucurí	Cascajales	Estribaciones de la Serranía de los Yariguíes - La Belleza - Concordia1	779	775	800	6.55836	-73.5772	Decimal coordinates	WGS84	6.55836	-73.5772	WGS84	SB1Concordia1-2018-02-19_14-40.wav	Environmental sound	.wav	http://colecciones.humboldt.org.co/rec/sonidos/publicaciones/MAP/OAC/1-Yariguies/Concordia1/SB1Concordia1-2018-02-19_14-40.wav	2018-02-19	Orlando Acevedo-Charry
SB1Concordia2-2018-02-19_14-40.wav	Environmental sound	Instituto Humboldt (IAvH)	SB1Concordia2-2018-02-19_14-40.wav	SB1Concordia2	Passive Acoustic Sampling - ARBIMON recording	1	minute	1-minute recording every 10 minutes	2018-02-19	14:40:00	Subtropical moist forest	Proyecto: SantanderBio1. Muestreo coordinado por: Orlando Acevedo-Charry	SA	Concordia stream	Colombia	CO	Santander	El Carmen de Chucurí	Cascajales	Estribaciones de la Serranía de los Yariguíes - La Belleza - Concordia2	799	775	800	6.55692	-73.5779	Decimal coordinates	WGS84	6.55692	-73.5779	WGS84	SB1Concordia2-2018-02-19_14-40.wav	Environmental sound	.wav	http://colecciones.humboldt.org.co/rec/sonidos/publicaciones/MAP/OAC/1-Yariguies/Concordia2/SB1Concordia2-2018-02-19_14-40.wav	2018-02-19	Orlando Acevedo-Charry
SB1Concordia1-2018-02-19_14-50.wav	Environmental sound	Instituto Humboldt (IAvH)	SB1Concordia1-2018-02-19_14-50.wav	SB1Concordia1	Passive Acoustic Sampling - ARBIMON recording	1	minute	1-minute recording every 10 minutes	2018-02-19	14:50:00	Subtropical moist forest	Proyecto: SantanderBio1. Muestreo coordinado por: Orlando Acevedo-Charry	SA	Concordia stream	Colombia	CO	Santander	El Carmen de Chucurí	Cascajales	Estribaciones de la Serranía de los Yariguíes - La Belleza - Concordia1	779	775	800	6.55836	-73.5772	Decimal coordinates	WGS84	6.55836	-73.5772	WGS84	SB1Concordia1-2018-02-19_14-50.wav	Environmental sound	.wav	http://colecciones.humboldt.org.co/rec/sonidos/publicaciones/MAP/OAC/1-Yariguies/Concordia1/SB1Concordia1-2018-02-19_14-50.wav	2018-02-19	Orlando Acevedo-Charry
SB1Concordia2-2018-02-19_14-50.wav	Environmental sound	Instituto Humboldt (IAvH)	SB1Concordia2-2018-02-19_14-50.wav	SB1Concordia2	Passive Acoustic Sampling - ARBIMON recording	1	minute	1-minute recording every 10 minutes	2018-02-19	14:50:00	Subtropical moist forest	Proyecto: SantanderBio1. Muestreo coordinado por: Orlando Acevedo-Charry	SA	Concordia stream	Colombia	CO	Santander	El Carmen de Chucurí	Cascajales	Estribaciones de la Serranía de los Yariguíes - La Belleza - Concordia2	799	775	800	6.55692	-73.5779	Decimal coordinates	WGS84	6.55692	-73.5779	WGS84	SB1Concordia2-2018-02-19_14-50.wav	Environmental sound	.wav	http://colecciones.humboldt.org.co/rec/sonidos/publicaciones/MAP/OAC/1-Yariguies/Concordia2/SB1Concordia2-2018-02-19_14-50.wav	2018-02-19	Orlando Acevedo-Charry
SB1Concordia1-2018-02-19_15-00.wav	Environmental sound	Instituto Humboldt (IAvH)	SB1Concordia1-2018-02-19_15-00.wav	SB1Concordia1	Passive Acoustic Sampling - ARBIMON recording	1	minute	1-minute recording every 10 minutes	2018-02-19	15:00:00	Subtropical moist forest	Proyecto: SantanderBio1. Muestreo coordinado por: Orlando Acevedo-Charry	SA	Concordia stream	Colombia	CO	Santander	El Carmen de Chucurí	Cascajales	Estribaciones de la Serranía de los Yariguíes - La Belleza - Concordia1	779	775	800	6.55836	-73.5772	Decimal coordinates	WGS84	6.55836	-73.5772	WGS84	SB1Concordia1-2018-02-19_15-00.wav	Environmental sound	.wav	http://colecciones.humboldt.org.co/rec/sonidos/publicaciones/MAP/OAC/1-Yariguies/Concordia1/SB1Concordia1-2018-02-19_15-00.wav	2018-02-19	Orlando Acevedo-Charry
SB1Concordia2-2018-02-19_15-00.wav	Environmental sound	Instituto Humboldt (IAvH)	SB1Concordia2-2018-02-19_15-00.wav	SB1Concordia2	Passive Acoustic Sampling - ARBIMON recording	1	minute	1-minute recording every 10 minutes	2018-02-19	15:00:00	Subtropical moist forest	Proyecto: SantanderBio1. Muestreo coordinado por: Orlando Acevedo-Charry	SA	Concordia stream	Colombia	CO	Santander	El Carmen de Chucurí	Cascajales	Estribaciones de la Serranía de los Yariguíes - La Belleza - Concordia2	799	775	800	6.55692	-73.5779	Decimal coordinates	WGS84	6.55692	-73.5779	WGS84	SB1Concordia2-2018-02-19_15-00.wav	Environmental sound	.wav	http://colecciones.humboldt.org.co/rec/sonidos/publicaciones/MAP/OAC/1-Yariguies/Concordia2/SB1Concordia2-2018-02-19_15-00.wav	2018-02-19	Orlando Acevedo-Charry
SB1Concordia1-2018-02-19_15-10.wav	Environmental sound	Instituto Humboldt (IAvH)	SB1Concordia1-2018-02-19_15-10.wav	SB1Concordia1	Passive Acoustic Sampling - ARBIMON recording	1	minute	1-minute recording every 10 minutes	2018-02-19	15:10:00	Subtropical moist forest	Proyecto: SantanderBio1. Muestreo coordinado por: Orlando Acevedo-Charry	SA	Concordia stream	Colombia	CO	Santander	El Carmen de Chucurí	Cascajales	Estribaciones de la Serranía de los Yariguíes - La Belleza - Concordia1	779	775	800	6.55836	-73.5772	Decimal coordinates	WGS84	6.55836	-73.5772	WGS84	SB1Concordia1-2018-02-19_15-10.wav	Environmental sound	.wav	http://colecciones.humboldt.org.co/rec/sonidos/publicaciones/MAP/OAC/1-Yariguies/Concordia1/SB1Concordia1-2018-02-19_15-10.wav	2018-02-19	Orlando Acevedo-Charry
SB1Concordia2-2018-02-19_15-10.wav	Environmental sound	Instituto Humboldt (IAvH)	SB1Concordia2-2018-02-19_15-10.wav	SB1Concordia2	Passive Acoustic Sampling - ARBIMON recording	1	minute	1-minute recording every 10 minutes	2018-02-19	15:10:00	Subtropical moist forest	Proyecto: SantanderBio1. Muestreo coordinado por: Orlando Acevedo-Charry	SA	Concordia stream	Colombia	CO	Santander	El Carmen de Chucurí	Cascajales	Estribaciones de la Serranía de los Yariguíes - La Belleza - Concordia2	799	775	800	6.55692	-73.5779	Decimal coordinates	WGS84	6.55692	-73.5779	WGS84	SB1Concordia2-2018-02-19_15-10.wav	Environmental sound	.wav	http://colecciones.humboldt.org.co/rec/sonidos/publicaciones/MAP/OAC/1-Yariguies/Concordia2/SB1Concordia2-2018-02-19_15-10.wav	2018-02-19	Orlando Acevedo-Charry
SB1Concordia1-2018-02-19_15-20.wav	Environmental sound	Instituto Humboldt (IAvH)	SB1Concordia1-2018-02-19_15-20.wav	SB1Concordia1	Passive Acoustic Sampling - ARBIMON recording	1	minute	1-minute recording every 10 minutes	2018-02-19	15:20:00	Subtropical moist forest	Proyecto: SantanderBio1. Muestreo coordinado por: Orlando Acevedo-Charry	SA	Concordia stream	Colombia	CO	Santander	El Carmen de Chucurí	Cascajales	Estribaciones de la Serranía de los Yariguíes - La Belleza - Concordia1	779	775	800	6.55836	-73.5772	Decimal coordinates	WGS84	6.55836	-73.5772	WGS84	SB1Concordia1-2018-02-19_15-20.wav	Environmental sound	.wav	http://colecciones.humboldt.org.co/rec/sonidos/publicaciones/MAP/OAC/1-Yariguies/Concordia1/SB1Concordia1-2018-02-19_15-20.wav	2018-02-19	Orlando Acevedo-Charry
SB1Concordia2-2018-02-19_15-20.wav	Environmental sound	Instituto Humboldt (IAvH)	SB1Concordia2-2018-02-19_15-20.wav	SB1Concordia2	Passive Acoustic Sampling - ARBIMON recording	1	minute	1-minute recording every 10 minutes	2018-02-19	15:20:00	Subtropical moist forest	Proyecto: SantanderBio1. Muestreo coordinado por: Orlando Acevedo-Charry	SA	Concordia stream	Colombia	CO	Santander	El Carmen de Chucurí	Cascajales	Estribaciones de la Serranía de los Yariguíes - La Belleza - Concordia2	799	775	800	6.55692	-73.5779	Decimal coordinates	WGS84	6.55692	-73.5779	WGS84	SB1Concordia2-2018-02-19_15-20.wav	Environmental sound	.wav	http://colecciones.humboldt.org.co/rec/sonidos/publicaciones/MAP/OAC/1-Yariguies/Concordia2/SB1Concordia2-2018-02-19_15-20.wav	2018-02-19	Orlando Acevedo-Charry
SB1Concordia1-2018-02-19_15-30.wav	Environmental sound	Instituto Humboldt (IAvH)	SB1Concordia1-2018-02-19_15-30.wav	SB1Concordia1	Passive Acoustic Sampling - ARBIMON recording	1	minute	1-minute recording every 10 minutes	2018-02-19	15:30:00	Subtropical moist forest	Proyecto: SantanderBio1. Muestreo coordinado por: Orlando Acevedo-Charry	SA	Concordia stream	Colombia	CO	Santander	El Carmen de Chucurí	Cascajales	Estribaciones de la Serranía de los Yariguíes - La Belleza - Concordia1	779	775	800	6.55836	-73.5772	Decimal coordinates	WGS84	6.55836	-73.5772	WGS84	SB1Concordia1-2018-02-19_15-30.wav	Environmental sound	.wav	http://colecciones.humboldt.org.co/rec/sonidos/publicaciones/MAP/OAC/1-Yariguies/Concordia1/SB1Concordia1-2018-02-19_15-30.wav	2018-02-19	Orlando Acevedo-Charry
SB1Concordia2-2018-02-19_15-30.wav	Environmental sound	Instituto Humboldt (IAvH)	SB1Concordia2-2018-02-19_15-30.wav	SB1Concordia2	Passive Acoustic Sampling - ARBIMON recording	1	minute	1-minute recording every 10 minutes	2018-02-19	15:30:00	Subtropical moist forest	Proyecto: SantanderBio1. Muestreo coordinado por: Orlando Acevedo-Charry	SA	Concordia stream	Colombia	CO	Santander	El Carmen de Chucurí	Cascajales	Estribaciones de la Serranía de los Yariguíes - La Belleza - Concordia2	799	775	800	6.55692	-73.5779	Decimal coordinates	WGS84	6.55692	-73.5779	WGS84	SB1Concordia2-2018-02-19_15-30.wav	Environmental sound	.wav	http://colecciones.humboldt.org.co/rec/sonidos/publicaciones/MAP/OAC/1-Yariguies/Concordia2/SB1Concordia2-2018-02-19_15-30.wav	2018-02-19	Orlando Acevedo-Charry
SB1Concordia1-2018-02-19_15-40.wav	Environmental sound	Instituto Humboldt (IAvH)	SB1Concordia1-2018-02-19_15-40.wav	SB1Concordia1	Passive Acoustic Sampling - ARBIMON recording	1	minute	1-minute recording every 10 minutes	2018-02-19	15:40:00	Subtropical moist forest	Proyecto: SantanderBio1. Muestreo coordinado por: Orlando Acevedo-Charry	SA	Concordia stream	Colombia	CO	Santander	El Carmen de Chucurí	Cascajales	Estribaciones de la Serranía de los Yariguíes - La Belleza - Concordia1	779	775	800	6.55836	-73.5772	Decimal coordinates	WGS84	6.55836	-73.5772	WGS84	SB1Concordia1-2018-02-19_15-40.wav	Environmental sound	.wav	http://colecciones.humboldt.org.co/rec/sonidos/publicaciones/MAP/OAC/1-Yariguies/Concordia1/SB1Concordia1-2018-02-19_15-40.wav	2018-02-19	Orlando Acevedo-Charry
SB1Concordia2-2018-02-19_15-40.wav	Environmental sound	Instituto Humboldt (IAvH)	SB1Concordia2-2018-02-19_15-40.wav	SB1Concordia2	Passive Acoustic Sampling - ARBIMON recording	1	minute	1-minute recording every 10 minutes	2018-02-19	15:40:00	Subtropical moist forest	Proyecto: SantanderBio1. Muestreo coordinado por: Orlando Acevedo-Charry	SA	Concordia stream	Colombia	CO	Santander	El Carmen de Chucurí	Cascajales	Estribaciones de la Serranía de los Yariguíes - La Belleza - Concordia2	799	775	800	6.55692	-73.5779	Decimal coordinates	WGS84	6.55692	-73.5779	WGS84	SB1Concordia2-2018-02-19_15-40.wav	Environmental sound	.wav	http://colecciones.humboldt.org.co/rec/sonidos/publicaciones/MAP/OAC/1-Yariguies/Concordia2/SB1Concordia2-2018-02-19_15-40.wav	2018-02-19	Orlando Acevedo-Charry
SB1Concordia1-2018-02-19_15-50.wav	Environmental sound	Instituto Humboldt (IAvH)	SB1Concordia1-2018-02-19_15-50.wav	SB1Concordia1	Passive Acoustic Sampling - ARBIMON recording	1	minute	1-minute recording every 10 minutes	2018-02-19	15:50:00	Subtropical moist forest	Proyecto: SantanderBio1. Muestreo coordinado por: Orlando Acevedo-Charry	SA	Concordia stream	Colombia	CO	Santander	El Carmen de Chucurí	Cascajales	Estribaciones de la Serranía de los Yariguíes - La Belleza - Concordia1	779	775	800	6.55836	-73.5772	Decimal coordinates	WGS84	6.55836	-73.5772	WGS84	SB1Concordia1-2018-02-19_15-50.wav	Environmental sound	.wav	http://colecciones.humboldt.org.co/rec/sonidos/publicaciones/MAP/OAC/1-Yariguies/Concordia1/SB1Concordia1-2018-02-19_15-50.wav	2018-02-19	Orlando Acevedo-Charry
SB1Concordia2-2018-02-19_15-50.wav	Environmental sound	Instituto Humboldt (IAvH)	SB1Concordia2-2018-02-19_15-50.wav	SB1Concordia2	Passive Acoustic Sampling - ARBIMON recording	1	minute	1-minute recording every 10 minutes	2018-02-19	15:50:00	Subtropical moist forest	Proyecto: SantanderBio1. Muestreo coordinado por: Orlando Acevedo-Charry	SA	Concordia stream	Colombia	CO	Santander	El Carmen de Chucurí	Cascajales	Estribaciones de la Serranía de los Yariguíes - La Belleza - Concordia2	799	775	800	6.55692	-73.5779	Decimal coordinates	WGS84	6.55692	-73.5779	WGS84	SB1Concordia2-2018-02-19_15-50.wav	Environmental sound	.wav	http://colecciones.humboldt.org.co/rec/sonidos/publicaciones/MAP/OAC/1-Yariguies/Concordia2/SB1Concordia2-2018-02-19_15-50.wav	2018-02-19	Orlando Acevedo-Charry
SB1Concordia1-2018-02-19_16-00.wav	Environmental sound	Instituto Humboldt (IAvH)	SB1Concordia1-2018-02-19_16-00.wav	SB1Concordia1	Passive Acoustic Sampling - ARBIMON recording	1	minute	1-minute recording every 10 minutes	2018-02-19	16:00:00	Subtropical moist forest	Proyecto: SantanderBio1. Muestreo coordinado por: Orlando Acevedo-Charry	SA	Concordia stream	Colombia	CO	Santander	El Carmen de Chucurí	Cascajales	Estribaciones de la Serranía de los Yariguíes - La Belleza - Concordia1	779	775	800	6.55836	-73.5772	Decimal coordinates	WGS84	6.55836	-73.5772	WGS84	SB1Concordia1-2018-02-19_16-00.wav	Environmental sound	.wav	http://colecciones.humboldt.org.co/rec/sonidos/publicaciones/MAP/OAC/1-Yariguies/Concordia1/SB1Concordia1-2018-02-19_16-00.wav	2018-02-19	Orlando Acevedo-Charry
SB1Concordia2-2018-02-19_16-00.wav	Environmental sound	Instituto Humboldt (IAvH)	SB1Concordia2-2018-02-19_16-00.wav	SB1Concordia2	Passive Acoustic Sampling - ARBIMON recording	1	minute	1-minute recording every 10 minutes	2018-02-19	16:00:00	Subtropical moist forest	Proyecto: SantanderBio1. Muestreo coordinado por: Orlando Acevedo-Charry	SA	Concordia stream	Colombia	CO	Santander	El Carmen de Chucurí	Cascajales	Estribaciones de la Serranía de los Yariguíes - La Belleza - Concordia2	799	775	800	6.55692	-73.5779	Decimal coordinates	WGS84	6.55692	-73.5779	WGS84	SB1Concordia2-2018-02-19_16-00.wav	Environmental sound	.wav	http://colecciones.humboldt.org.co/rec/sonidos/publicaciones/MAP/OAC/1-Yariguies/Concordia2/SB1Concordia2-2018-02-19_16-00.wav	2018-02-19	Orlando Acevedo-Charry
SB1Concordia1-2018-02-19_16-10.wav	Environmental sound	Instituto Humboldt (IAvH)	SB1Concordia1-2018-02-19_16-10.wav	SB1Concordia1	Passive Acoustic Sampling - ARBIMON recording	1	minute	1-minute recording every 10 minutes	2018-02-19	16:10:00	Subtropical moist forest	Proyecto: SantanderBio1. Muestreo coordinado por: Orlando Acevedo-Charry	SA	Concordia stream	Colombia	CO	Santander	El Carmen de Chucurí	Cascajales	Estribaciones de la Serranía de los Yariguíes - La Belleza - Concordia1	779	775	800	6.55836	-73.5772	Decimal coordinates	WGS84	6.55836	-73.5772	WGS84	SB1Concordia1-2018-02-19_16-10.wav	Environmental sound	.wav	http://colecciones.humboldt.org.co/rec/sonidos/publicaciones/MAP/OAC/1-Yariguies/Concordia1/SB1Concordia1-2018-02-19_16-10.wav	2018-02-19	Orlando Acevedo-Charry
SB1Concordia2-2018-02-19_16-10.wav	Environmental sound	Instituto Humboldt (IAvH)	SB1Concordia2-2018-02-19_16-10.wav	SB1Concordia2	Passive Acoustic Sampling - ARBIMON recording	1	minute	1-minute recording every 10 minutes	2018-02-19	16:10:00	Subtropical moist forest	Proyecto: SantanderBio1. Muestreo coordinado por: Orlando Acevedo-Charry	SA	Concordia stream	Colombia	CO	Santander	El Carmen de Chucurí	Cascajales	Estribaciones de la Serranía de los Yariguíes - La Belleza - Concordia2	799	775	800	6.55692	-73.5779	Decimal coordinates	WGS84	6.55692	-73.5779	WGS84	SB1Concordia2-2018-02-19_16-10.wav	Environmental sound	.wav	http://colecciones.humboldt.org.co/rec/sonidos/publicaciones/MAP/OAC/1-Yariguies/Concordia2/SB1Concordia2-2018-02-19_16-10.wav	2018-02-19	Orlando Acevedo-Charry
SB1Concordia1-2018-02-19_16-20.wav	Environmental sound	Instituto Humboldt (IAvH)	SB1Concordia1-2018-02-19_16-20.wav	SB1Concordia1	Passive Acoustic Sampling - ARBIMON recording	1	minute	1-minute recording every 10 minutes	2018-02-19	16:20:00	Subtropical moist forest	Proyecto: SantanderBio1. Muestreo coordinado por: Orlando Acevedo-Charry	SA	Concordia stream	Colombia	CO	Santander	El Carmen de Chucurí	Cascajales	Estribaciones de la Serranía de los Yariguíes - La Belleza - Concordia1	779	775	800	6.55836	-73.5772	Decimal coordinates	WGS84	6.55836	-73.5772	WGS84	SB1Concordia1-2018-02-19_16-20.wav	Environmental sound	.wav	http://colecciones.humboldt.org.co/rec/sonidos/publicaciones/MAP/OAC/1-Yariguies/Concordia1/SB1Concordia1-2018-02-19_16-20.wav	2018-02-19	Orlando Acevedo-Charry
SB1Concordia2-2018-02-19_16-20.wav	Environmental sound	Instituto Humboldt (IAvH)	SB1Concordia2-2018-02-19_16-20.wav	SB1Concordia2	Passive Acoustic Sampling - ARBIMON recording	1	minute	1-minute recording every 10 minutes	2018-02-19	16:20:00	Subtropical moist forest	Proyecto: SantanderBio1. Muestreo coordinado por: Orlando Acevedo-Charry	SA	Concordia stream	Colombia	CO	Santander	El Carmen de Chucurí	Cascajales	Estribaciones de la Serranía de los Yariguíes - La Belleza - Concordia2	799	775	800	6.55692	-73.5779	Decimal coordinates	WGS84	6.55692	-73.5779	WGS84	SB1Concordia2-2018-02-19_16-20.wav	Environmental sound	.wav	http://colecciones.humboldt.org.co/rec/sonidos/publicaciones/MAP/OAC/1-Yariguies/Concordia2/SB1Concordia2-2018-02-19_16-20.wav	2018-02-19	Orlando Acevedo-Charry
SB1Concordia1-2018-02-19_16-30.wav	Environmental sound	Instituto Humboldt (IAvH)	SB1Concordia1-2018-02-19_16-30.wav	SB1Concordia1	Passive Acoustic Sampling - ARBIMON recording	1	minute	1-minute recording every 10 minutes	2018-02-19	16:30:00	Subtropical moist forest	Proyecto: SantanderBio1. Muestreo coordinado por: Orlando Acevedo-Charry	SA	Concordia stream	Colombia	CO	Santander	El Carmen de Chucurí	Cascajales	Estribaciones de la Serranía de los Yariguíes - La Belleza - Concordia1	779	775	800	6.55836	-73.5772	Decimal coordinates	WGS84	6.55836	-73.5772	WGS84	SB1Concordia1-2018-02-19_16-30.wav	Environmental sound	.wav	http://colecciones.humboldt.org.co/rec/sonidos/publicaciones/MAP/OAC/1-Yariguies/Concordia1/SB1Concordia1-2018-02-19_16-30.wav	2018-02-19	Orlando Acevedo-Charry
SB1Concordia2-2018-02-19_16-30.wav	Environmental sound	Instituto Humboldt (IAvH)	SB1Concordia2-2018-02-19_16-30.wav	SB1Concordia2	Passive Acoustic Sampling - ARBIMON recording	1	minute	1-minute recording every 10 minutes	2018-02-19	16:30:00	Subtropical moist forest	Proyecto: SantanderBio1. Muestreo coordinado por: Orlando Acevedo-Charry	SA	Concordia stream	Colombia	CO	Santander	El Carmen de Chucurí	Cascajales	Estribaciones de la Serranía de los Yariguíes - La Belleza - Concordia2	799	775	800	6.55692	-73.5779	Decimal coordinates	WGS84	6.55692	-73.5779	WGS84	SB1Concordia2-2018-02-19_16-30.wav	Environmental sound	.wav	http://colecciones.humboldt.org.co/rec/sonidos/publicaciones/MAP/OAC/1-Yariguies/Concordia2/SB1Concordia2-2018-02-19_16-30.wav	2018-02-19	Orlando Acevedo-Charry
SB1Concordia1-2018-02-19_16-40.wav	Environmental sound	Instituto Humboldt (IAvH)	SB1Concordia1-2018-02-19_16-40.wav	SB1Concordia1	Passive Acoustic Sampling - ARBIMON recording	1	minute	1-minute recording every 10 minutes	2018-02-19	16:40:00	Subtropical moist forest	Proyecto: SantanderBio1. Muestreo coordinado por: Orlando Acevedo-Charry	SA	Concordia stream	Colombia	CO	Santander	El Carmen de Chucurí	Cascajales	Estribaciones de la Serranía de los Yariguíes - La Belleza - Concordia1	779	775	800	6.55836	-73.5772	Decimal coordinates	WGS84	6.55836	-73.5772	WGS84	SB1Concordia1-2018-02-19_16-40.wav	Environmental sound	.wav	http://colecciones.humboldt.org.co/rec/sonidos/publicaciones/MAP/OAC/1-Yariguies/Concordia1/SB1Concordia1-2018-02-19_16-40.wav	2018-02-19	Orlando Acevedo-Charry
SB1Concordia2-2018-02-19_16-40.wav	Environmental sound	Instituto Humboldt (IAvH)	SB1Concordia2-2018-02-19_16-40.wav	SB1Concordia2	Passive Acoustic Sampling - ARBIMON recording	1	minute	1-minute recording every 10 minutes	2018-02-19	16:40:00	Subtropical moist forest	Proyecto: SantanderBio1. Muestreo coordinado por: Orlando Acevedo-Charry	SA	Concordia stream	Colombia	CO	Santander	El Carmen de Chucurí	Cascajales	Estribaciones de la Serranía de los Yariguíes - La Belleza - Concordia2	799	775	800	6.55692	-73.5779	Decimal coordinates	WGS84	6.55692	-73.5779	WGS84	SB1Concordia2-2018-02-19_16-40.wav	Environmental sound	.wav	http://colecciones.humboldt.org.co/rec/sonidos/publicaciones/MAP/OAC/1-Yariguies/Concordia2/SB1Concordia2-2018-02-19_16-40.wav	2018-02-19	Orlando Acevedo-Charry
SB1Concordia1-2018-02-19_16-50.wav	Environmental sound	Instituto Humboldt (IAvH)	SB1Concordia1-2018-02-19_16-50.wav	SB1Concordia1	Passive Acoustic Sampling - ARBIMON recording	1	minute	1-minute recording every 10 minutes	2018-02-19	16:50:00	Subtropical moist forest	Proyecto: SantanderBio1. Muestreo coordinado por: Orlando Acevedo-Charry	SA	Concordia stream	Colombia	CO	Santander	El Carmen de Chucurí	Cascajales	Estribaciones de la Serranía de los Yariguíes - La Belleza - Concordia1	779	775	800	6.55836	-73.5772	Decimal coordinates	WGS84	6.55836	-73.5772	WGS84	SB1Concordia1-2018-02-19_16-50.wav	Environmental sound	.wav	http://colecciones.humboldt.org.co/rec/sonidos/publicaciones/MAP/OAC/1-Yariguies/Concordia1/SB1Concordia1-2018-02-19_16-50.wav	2018-02-19	Orlando Acevedo-Charry
SB1Concordia2-2018-02-19_16-50.wav	Environmental sound	Instituto Humboldt (IAvH)	SB1Concordia2-2018-02-19_16-50.wav	SB1Concordia2	Passive Acoustic Sampling - ARBIMON recording	1	minute	1-minute recording every 10 minutes	2018-02-19	16:50:00	Subtropical moist forest	Proyecto: SantanderBio1. Muestreo coordinado por: Orlando Acevedo-Charry	SA	Concordia stream	Colombia	CO	Santander	El Carmen de Chucurí	Cascajales	Estribaciones de la Serranía de los Yariguíes - La Belleza - Concordia2	799	775	800	6.55692	-73.5779	Decimal coordinates	WGS84	6.55692	-73.5779	WGS84	SB1Concordia2-2018-02-19_16-50.wav	Environmental sound	.wav	http://colecciones.humboldt.org.co/rec/sonidos/publicaciones/MAP/OAC/1-Yariguies/Concordia2/SB1Concordia2-2018-02-19_16-50.wav	2018-02-19	Orlando Acevedo-Charry
SB1Concordia1-2018-02-19_17-00.wav	Environmental sound	Instituto Humboldt (IAvH)	SB1Concordia1-2018-02-19_17-00.wav	SB1Concordia1	Passive Acoustic Sampling - ARBIMON recording	1	minute	1-minute recording every 10 minutes	2018-02-19	17:00:00	Subtropical moist forest	Proyecto: SantanderBio1. Muestreo coordinado por: Orlando Acevedo-Charry	SA	Concordia stream	Colombia	CO	Santander	El Carmen de Chucurí	Cascajales	Estribaciones de la Serranía de los Yariguíes - La Belleza - Concordia1	779	775	800	6.55836	-73.5772	Decimal coordinates	WGS84	6.55836	-73.5772	WGS84	SB1Concordia1-2018-02-19_17-00.wav	Environmental sound	.wav	http://colecciones.humboldt.org.co/rec/sonidos/publicaciones/MAP/OAC/1-Yariguies/Concordia1/SB1Concordia1-2018-02-19_17-00.wav	2018-02-19	Orlando Acevedo-Charry
SB1Concordia2-2018-02-19_17-00.wav	Environmental sound	Instituto Humboldt (IAvH)	SB1Concordia2-2018-02-19_17-00.wav	SB1Concordia2	Passive Acoustic Sampling - ARBIMON recording	1	minute	1-minute recording every 10 minutes	2018-02-19	17:00:00	Subtropical moist forest	Proyecto: SantanderBio1. Muestreo coordinado por: Orlando Acevedo-Charry	SA	Concordia stream	Colombia	CO	Santander	El Carmen de Chucurí	Cascajales	Estribaciones de la Serranía de los Yariguíes - La Belleza - Concordia2	799	775	800	6.55692	-73.5779	Decimal coordinates	WGS84	6.55692	-73.5779	WGS84	SB1Concordia2-2018-02-19_17-00.wav	Environmental sound	.wav	http://colecciones.humboldt.org.co/rec/sonidos/publicaciones/MAP/OAC/1-Yariguies/Concordia2/SB1Concordia2-2018-02-19_17-00.wav	2018-02-19	Orlando Acevedo-Charry
SB1Concordia1-2018-02-19_17-10.wav	Environmental sound	Instituto Humboldt (IAvH)	SB1Concordia1-2018-02-19_17-10.wav	SB1Concordia1	Passive Acoustic Sampling - ARBIMON recording	1	minute	1-minute recording every 10 minutes	2018-02-19	17:10:00	Subtropical moist forest	Proyecto: SantanderBio1. Muestreo coordinado por: Orlando Acevedo-Charry	SA	Concordia stream	Colombia	CO	Santander	El Carmen de Chucurí	Cascajales	Estribaciones de la Serranía de los Yariguíes - La Belleza - Concordia1	779	775	800	6.55836	-73.5772	Decimal coordinates	WGS84	6.55836	-73.5772	WGS84	SB1Concordia1-2018-02-19_17-10.wav	Environmental sound	.wav	http://colecciones.humboldt.org.co/rec/sonidos/publicaciones/MAP/OAC/1-Yariguies/Concordia1/SB1Concordia1-2018-02-19_17-10.wav	2018-02-19	Orlando Acevedo-Charry
SB1Concordia2-2018-02-19_17-10.wav	Environmental sound	Instituto Humboldt (IAvH)	SB1Concordia2-2018-02-19_17-10.wav	SB1Concordia2	Passive Acoustic Sampling - ARBIMON recording	1	minute	1-minute recording every 10 minutes	2018-02-19	17:10:00	Subtropical moist forest	Proyecto: SantanderBio1. Muestreo coordinado por: Orlando Acevedo-Charry	SA	Concordia stream	Colombia	CO	Santander	El Carmen de Chucurí	Cascajales	Estribaciones de la Serranía de los Yariguíes - La Belleza - Concordia2	799	775	800	6.55692	-73.5779	Decimal coordinates	WGS84	6.55692	-73.5779	WGS84	SB1Concordia2-2018-02-19_17-10.wav	Environmental sound	.wav	http://colecciones.humboldt.org.co/rec/sonidos/publicaciones/MAP/OAC/1-Yariguies/Concordia2/SB1Concordia2-2018-02-19_17-10.wav	2018-02-19	Orlando Acevedo-Charry
SB1Concordia1-2018-02-19_17-20.wav	Environmental sound	Instituto Humboldt (IAvH)	SB1Concordia1-2018-02-19_17-20.wav	SB1Concordia1	Passive Acoustic Sampling - ARBIMON recording	1	minute	1-minute recording every 10 minutes	2018-02-19	17:20:00	Subtropical moist forest	Proyecto: SantanderBio1. Muestreo coordinado por: Orlando Acevedo-Charry	SA	Concordia stream	Colombia	CO	Santander	El Carmen de Chucurí	Cascajales	Estribaciones de la Serranía de los Yariguíes - La Belleza - Concordia1	779	775	800	6.55836	-73.5772	Decimal coordinates	WGS84	6.55836	-73.5772	WGS84	SB1Concordia1-2018-02-19_17-20.wav	Environmental sound	.wav	http://colecciones.humboldt.org.co/rec/sonidos/publicaciones/MAP/OAC/1-Yariguies/Concordia1/SB1Concordia1-2018-02-19_17-20.wav	2018-02-19	Orlando Acevedo-Charry
SB1Concordia2-2018-02-19_17-20.wav	Environmental sound	Instituto Humboldt (IAvH)	SB1Concordia2-2018-02-19_17-20.wav	SB1Concordia2	Passive Acoustic Sampling - ARBIMON recording	1	minute	1-minute recording every 10 minutes	2018-02-19	17:20:00	Subtropical moist forest	Proyecto: SantanderBio1. Muestreo coordinado por: Orlando Acevedo-Charry	SA	Concordia stream	Colombia	CO	Santander	El Carmen de Chucurí	Cascajales	Estribaciones de la Serranía de los Yariguíes - La Belleza - Concordia2	799	775	800	6.55692	-73.5779	Decimal coordinates	WGS84	6.55692	-73.5779	WGS84	SB1Concordia2-2018-02-19_17-20.wav	Environmental sound	.wav	http://colecciones.humboldt.org.co/rec/sonidos/publicaciones/MAP/OAC/1-Yariguies/Concordia2/SB1Concordia2-2018-02-19_17-20.wav	2018-02-19	Orlando Acevedo-Charry
SB1Concordia1-2018-02-19_17-30.wav	Environmental sound	Instituto Humboldt (IAvH)	SB1Concordia1-2018-02-19_17-30.wav	SB1Concordia1	Passive Acoustic Sampling - ARBIMON recording	1	minute	1-minute recording every 10 minutes	2018-02-19	17:30:00	Subtropical moist forest	Proyecto: SantanderBio1. Muestreo coordinado por: Orlando Acevedo-Charry	SA	Concordia stream	Colombia	CO	Santander	El Carmen de Chucurí	Cascajales	Estribaciones de la Serranía de los Yariguíes - La Belleza - Concordia1	779	775	800	6.55836	-73.5772	Decimal coordinates	WGS84	6.55836	-73.5772	WGS84	SB1Concordia1-2018-02-19_17-30.wav	Environmental sound	.wav	http://colecciones.humboldt.org.co/rec/sonidos/publicaciones/MAP/OAC/1-Yariguies/Concordia1/SB1Concordia1-2018-02-19_17-30.wav	2018-02-19	Orlando Acevedo-Charry
SB1Concordia2-2018-02-19_17-30.wav	Environmental sound	Instituto Humboldt (IAvH)	SB1Concordia2-2018-02-19_17-30.wav	SB1Concordia2	Passive Acoustic Sampling - ARBIMON recording	1	minute	1-minute recording every 10 minutes	2018-02-19	17:30:00	Subtropical moist forest	Proyecto: SantanderBio1. Muestreo coordinado por: Orlando Acevedo-Charry	SA	Concordia stream	Colombia	CO	Santander	El Carmen de Chucurí	Cascajales	Estribaciones de la Serranía de los Yariguíes - La Belleza - Concordia2	799	775	800	6.55692	-73.5779	Decimal coordinates	WGS84	6.55692	-73.5779	WGS84	SB1Concordia2-2018-02-19_17-30.wav	Environmental sound	.wav	http://colecciones.humboldt.org.co/rec/sonidos/publicaciones/MAP/OAC/1-Yariguies/Concordia2/SB1Concordia2-2018-02-19_17-30.wav	2018-02-19	Orlando Acevedo-Charry
SB1Concordia1-2018-02-19_17-40.wav	Environmental sound	Instituto Humboldt (IAvH)	SB1Concordia1-2018-02-19_17-40.wav	SB1Concordia1	Passive Acoustic Sampling - ARBIMON recording	1	minute	1-minute recording every 10 minutes	2018-02-19	17:40:00	Subtropical moist forest	Proyecto: SantanderBio1. Muestreo coordinado por: Orlando Acevedo-Charry	SA	Concordia stream	Colombia	CO	Santander	El Carmen de Chucurí	Cascajales	Estribaciones de la Serranía de los Yariguíes - La Belleza - Concordia1	779	775	800	6.55836	-73.5772	Decimal coordinates	WGS84	6.55836	-73.5772	WGS84	SB1Concordia1-2018-02-19_17-40.wav	Environmental sound	.wav	http://colecciones.humboldt.org.co/rec/sonidos/publicaciones/MAP/OAC/1-Yariguies/Concordia1/SB1Concordia1-2018-02-19_17-40.wav	2018-02-19	Orlando Acevedo-Charry
SB1Concordia2-2018-02-19_17-40.wav	Environmental sound	Instituto Humboldt (IAvH)	SB1Concordia2-2018-02-19_17-40.wav	SB1Concordia2	Passive Acoustic Sampling - ARBIMON recording	1	minute	1-minute recording every 10 minutes	2018-02-19	17:40:00	Subtropical moist forest	Proyecto: SantanderBio1. Muestreo coordinado por: Orlando Acevedo-Charry	SA	Concordia stream	Colombia	CO	Santander	El Carmen de Chucurí	Cascajales	Estribaciones de la Serranía de los Yariguíes - La Belleza - Concordia2	799	775	800	6.55692	-73.5779	Decimal coordinates	WGS84	6.55692	-73.5779	WGS84	SB1Concordia2-2018-02-19_17-40.wav	Environmental sound	.wav	http://colecciones.humboldt.org.co/rec/sonidos/publicaciones/MAP/OAC/1-Yariguies/Concordia2/SB1Concordia2-2018-02-19_17-40.wav	2018-02-19	Orlando Acevedo-Charry
SB1Concordia1-2018-02-19_17-50.wav	Environmental sound	Instituto Humboldt (IAvH)	SB1Concordia1-2018-02-19_17-50.wav	SB1Concordia1	Passive Acoustic Sampling - ARBIMON recording	1	minute	1-minute recording every 10 minutes	2018-02-19	17:50:00	Subtropical moist forest	Proyecto: SantanderBio1. Muestreo coordinado por: Orlando Acevedo-Charry	SA	Concordia stream	Colombia	CO	Santander	El Carmen de Chucurí	Cascajales	Estribaciones de la Serranía de los Yariguíes - La Belleza - Concordia1	779	775	800	6.55836	-73.5772	Decimal coordinates	WGS84	6.55836	-73.5772	WGS84	SB1Concordia1-2018-02-19_17-50.wav	Environmental sound	.wav	http://colecciones.humboldt.org.co/rec/sonidos/publicaciones/MAP/OAC/1-Yariguies/Concordia1/SB1Concordia1-2018-02-19_17-50.wav	2018-02-19	Orlando Acevedo-Charry
SB1Concordia2-2018-02-19_17-50.wav	Environmental sound	Instituto Humboldt (IAvH)	SB1Concordia2-2018-02-19_17-50.wav	SB1Concordia2	Passive Acoustic Sampling - ARBIMON recording	1	minute	1-minute recording every 10 minutes	2018-02-19	17:50:00	Subtropical moist forest	Proyecto: SantanderBio1. Muestreo coordinado por: Orlando Acevedo-Charry	SA	Concordia stream	Colombia	CO	Santander	El Carmen de Chucurí	Cascajales	Estribaciones de la Serranía de los Yariguíes - La Belleza - Concordia2	799	775	800	6.55692	-73.5779	Decimal coordinates	WGS84	6.55692	-73.5779	WGS84	SB1Concordia2-2018-02-19_17-50.wav	Environmental sound	.wav	http://colecciones.humboldt.org.co/rec/sonidos/publicaciones/MAP/OAC/1-Yariguies/Concordia2/SB1Concordia2-2018-02-19_17-50.wav	2018-02-19	Orlando Acevedo-Charry
SB1Concordia1-2018-02-19_18-00.wav	Environmental sound	Instituto Humboldt (IAvH)	SB1Concordia1-2018-02-19_18-00.wav	SB1Concordia1	Passive Acoustic Sampling - ARBIMON recording	1	minute	1-minute recording every 10 minutes	2018-02-19	18:00:00	Subtropical moist forest	Proyecto: SantanderBio1. Muestreo coordinado por: Orlando Acevedo-Charry	SA	Concordia stream	Colombia	CO	Santander	El Carmen de Chucurí	Cascajales	Estribaciones de la Serranía de los Yariguíes - La Belleza - Concordia1	779	775	800	6.55836	-73.5772	Decimal coordinates	WGS84	6.55836	-73.5772	WGS84	SB1Concordia1-2018-02-19_18-00.wav	Environmental sound	.wav	http://colecciones.humboldt.org.co/rec/sonidos/publicaciones/MAP/OAC/1-Yariguies/Concordia1/SB1Concordia1-2018-02-19_18-00.wav	2018-02-19	Orlando Acevedo-Charry
SB1Concordia2-2018-02-19_18-00.wav	Environmental sound	Instituto Humboldt (IAvH)	SB1Concordia2-2018-02-19_18-00.wav	SB1Concordia2	Passive Acoustic Sampling - ARBIMON recording	1	minute	1-minute recording every 10 minutes	2018-02-19	18:00:00	Subtropical moist forest	Proyecto: SantanderBio1. Muestreo coordinado por: Orlando Acevedo-Charry	SA	Concordia stream	Colombia	CO	Santander	El Carmen de Chucurí	Cascajales	Estribaciones de la Serranía de los Yariguíes - La Belleza - Concordia2	799	775	800	6.55692	-73.5779	Decimal coordinates	WGS84	6.55692	-73.5779	WGS84	SB1Concordia2-2018-02-19_18-00.wav	Environmental sound	.wav	http://colecciones.humboldt.org.co/rec/sonidos/publicaciones/MAP/OAC/1-Yariguies/Concordia2/SB1Concordia2-2018-02-19_18-00.wav	2018-02-19	Orlando Acevedo-Charry
SB1Concordia1-2018-02-19_18-10.wav	Environmental sound	Instituto Humboldt (IAvH)	SB1Concordia1-2018-02-19_18-10.wav	SB1Concordia1	Passive Acoustic Sampling - ARBIMON recording	1	minute	1-minute recording every 10 minutes	2018-02-19	18:10:00	Subtropical moist forest	Proyecto: SantanderBio1. Muestreo coordinado por: Orlando Acevedo-Charry	SA	Concordia stream	Colombia	CO	Santander	El Carmen de Chucurí	Cascajales	Estribaciones de la Serranía de los Yariguíes - La Belleza - Concordia1	779	775	800	6.55836	-73.5772	Decimal coordinates	WGS84	6.55836	-73.5772	WGS84	SB1Concordia1-2018-02-19_18-10.wav	Environmental sound	.wav	http://colecciones.humboldt.org.co/rec/sonidos/publicaciones/MAP/OAC/1-Yariguies/Concordia1/SB1Concordia1-2018-02-19_18-10.wav	2018-02-19	Orlando Acevedo-Charry
SB1Concordia2-2018-02-19_18-10.wav	Environmental sound	Instituto Humboldt (IAvH)	SB1Concordia2-2018-02-19_18-10.wav	SB1Concordia2	Passive Acoustic Sampling - ARBIMON recording	1	minute	1-minute recording every 10 minutes	2018-02-19	18:10:00	Subtropical moist forest	Proyecto: SantanderBio1. Muestreo coordinado por: Orlando Acevedo-Charry	SA	Concordia stream	Colombia	CO	Santander	El Carmen de Chucurí	Cascajales	Estribaciones de la Serranía de los Yariguíes - La Belleza - Concordia2	799	775	800	6.55692	-73.5779	Decimal coordinates	WGS84	6.55692	-73.5779	WGS84	SB1Concordia2-2018-02-19_18-10.wav	Environmental sound	.wav	http://colecciones.humboldt.org.co/rec/sonidos/publicaciones/MAP/OAC/1-Yariguies/Concordia2/SB1Concordia2-2018-02-19_18-10.wav	2018-02-19	Orlando Acevedo-Charry
SB1Concordia1-2018-02-19_18-20.wav	Environmental sound	Instituto Humboldt (IAvH)	SB1Concordia1-2018-02-19_18-20.wav	SB1Concordia1	Passive Acoustic Sampling - ARBIMON recording	1	minute	1-minute recording every 10 minutes	2018-02-19	18:20:00	Subtropical moist forest	Proyecto: SantanderBio1. Muestreo coordinado por: Orlando Acevedo-Charry	SA	Concordia stream	Colombia	CO	Santander	El Carmen de Chucurí	Cascajales	Estribaciones de la Serranía de los Yariguíes - La Belleza - Concordia1	779	775	800	6.55836	-73.5772	Decimal coordinates	WGS84	6.55836	-73.5772	WGS84	SB1Concordia1-2018-02-19_18-20.wav	Environmental sound	.wav	http://colecciones.humboldt.org.co/rec/sonidos/publicaciones/MAP/OAC/1-Yariguies/Concordia1/SB1Concordia1-2018-02-19_18-20.wav	2018-02-19	Orlando Acevedo-Charry
SB1Concordia2-2018-02-19_18-20.wav	Environmental sound	Instituto Humboldt (IAvH)	SB1Concordia2-2018-02-19_18-20.wav	SB1Concordia2	Passive Acoustic Sampling - ARBIMON recording	1	minute	1-minute recording every 10 minutes	2018-02-19	18:20:00	Subtropical moist forest	Proyecto: SantanderBio1. Muestreo coordinado por: Orlando Acevedo-Charry	SA	Concordia stream	Colombia	CO	Santander	El Carmen de Chucurí	Cascajales	Estribaciones de la Serranía de los Yariguíes - La Belleza - Concordia2	799	775	800	6.55692	-73.5779	Decimal coordinates	WGS84	6.55692	-73.5779	WGS84	SB1Concordia2-2018-02-19_18-20.wav	Environmental sound	.wav	http://colecciones.humboldt.org.co/rec/sonidos/publicaciones/MAP/OAC/1-Yariguies/Concordia2/SB1Concordia2-2018-02-19_18-20.wav	2018-02-19	Orlando Acevedo-Charry
SB1Concordia1-2018-02-19_18-30.wav	Environmental sound	Instituto Humboldt (IAvH)	SB1Concordia1-2018-02-19_18-30.wav	SB1Concordia1	Passive Acoustic Sampling - ARBIMON recording	1	minute	1-minute recording every 10 minutes	2018-02-19	18:30:00	Subtropical moist forest	Proyecto: SantanderBio1. Muestreo coordinado por: Orlando Acevedo-Charry	SA	Concordia stream	Colombia	CO	Santander	El Carmen de Chucurí	Cascajales	Estribaciones de la Serranía de los Yariguíes - La Belleza - Concordia1	779	775	800	6.55836	-73.5772	Decimal coordinates	WGS84	6.55836	-73.5772	WGS84	SB1Concordia1-2018-02-19_18-30.wav	Environmental sound	.wav	http://colecciones.humboldt.org.co/rec/sonidos/publicaciones/MAP/OAC/1-Yariguies/Concordia1/SB1Concordia1-2018-02-19_18-30.wav	2018-02-19	Orlando Acevedo-Charry
SB1Concordia2-2018-02-19_18-30.wav	Environmental sound	Instituto Humboldt (IAvH)	SB1Concordia2-2018-02-19_18-30.wav	SB1Concordia2	Passive Acoustic Sampling - ARBIMON recording	1	minute	1-minute recording every 10 minutes	2018-02-19	18:30:00	Subtropical moist forest	Proyecto: SantanderBio1. Muestreo coordinado por: Orlando Acevedo-Charry	SA	Concordia stream	Colombia	CO	Santander	El Carmen de Chucurí	Cascajales	Estribaciones de la Serranía de los Yariguíes - La Belleza - Concordia2	799	775	800	6.55692	-73.5779	Decimal coordinates	WGS84	6.55692	-73.5779	WGS84	SB1Concordia2-2018-02-19_18-30.wav	Environmental sound	.wav	http://colecciones.humboldt.org.co/rec/sonidos/publicaciones/MAP/OAC/1-Yariguies/Concordia2/SB1Concordia2-2018-02-19_18-30.wav	2018-02-19	Orlando Acevedo-Charry
SB1Concordia1-2018-02-19_18-40.wav	Environmental sound	Instituto Humboldt (IAvH)	SB1Concordia1-2018-02-19_18-40.wav	SB1Concordia1	Passive Acoustic Sampling - ARBIMON recording	1	minute	1-minute recording every 10 minutes	2018-02-19	18:40:00	Subtropical moist forest	Proyecto: SantanderBio1. Muestreo coordinado por: Orlando Acevedo-Charry	SA	Concordia stream	Colombia	CO	Santander	El Carmen de Chucurí	Cascajales	Estribaciones de la Serranía de los Yariguíes - La Belleza - Concordia1	779	775	800	6.55836	-73.5772	Decimal coordinates	WGS84	6.55836	-73.5772	WGS84	SB1Concordia1-2018-02-19_18-40.wav	Environmental sound	.wav	http://colecciones.humboldt.org.co/rec/sonidos/publicaciones/MAP/OAC/1-Yariguies/Concordia1/SB1Concordia1-2018-02-19_18-40.wav	2018-02-19	Orlando Acevedo-Charry
SB1Concordia2-2018-02-19_18-40.wav	Environmental sound	Instituto Humboldt (IAvH)	SB1Concordia2-2018-02-19_18-40.wav	SB1Concordia2	Passive Acoustic Sampling - ARBIMON recording	1	minute	1-minute recording every 10 minutes	2018-02-19	18:40:00	Subtropical moist forest	Proyecto: SantanderBio1. Muestreo coordinado por: Orlando Acevedo-Charry	SA	Concordia stream	Colombia	CO	Santander	El Carmen de Chucurí	Cascajales	Estribaciones de la Serranía de los Yariguíes - La Belleza - Concordia2	799	775	800	6.55692	-73.5779	Decimal coordinates	WGS84	6.55692	-73.5779	WGS84	SB1Concordia2-2018-02-19_18-40.wav	Environmental sound	.wav	http://colecciones.humboldt.org.co/rec/sonidos/publicaciones/MAP/OAC/1-Yariguies/Concordia2/SB1Concordia2-2018-02-19_18-40.wav	2018-02-19	Orlando Acevedo-Charry
SB1Concordia1-2018-02-19_18-50.wav	Environmental sound	Instituto Humboldt (IAvH)	SB1Concordia1-2018-02-19_18-50.wav	SB1Concordia1	Passive Acoustic Sampling - ARBIMON recording	1	minute	1-minute recording every 10 minutes	2018-02-19	18:50:00	Subtropical moist forest	Proyecto: SantanderBio1. Muestreo coordinado por: Orlando Acevedo-Charry	SA	Concordia stream	Colombia	CO	Santander	El Carmen de Chucurí	Cascajales	Estribaciones de la Serranía de los Yariguíes - La Belleza - Concordia1	779	775	800	6.55836	-73.5772	Decimal coordinates	WGS84	6.55836	-73.5772	WGS84	SB1Concordia1-2018-02-19_18-50.wav	Environmental sound	.wav	http://colecciones.humboldt.org.co/rec/sonidos/publicaciones/MAP/OAC/1-Yariguies/Concordia1/SB1Concordia1-2018-02-19_18-50.wav	2018-02-19	Orlando Acevedo-Charry
SB1Concordia2-2018-02-19_18-50.wav	Environmental sound	Instituto Humboldt (IAvH)	SB1Concordia2-2018-02-19_18-50.wav	SB1Concordia2	Passive Acoustic Sampling - ARBIMON recording	1	minute	1-minute recording every 10 minutes	2018-02-19	18:50:00	Subtropical moist forest	Proyecto: SantanderBio1. Muestreo coordinado por: Orlando Acevedo-Charry	SA	Concordia stream	Colombia	CO	Santander	El Carmen de Chucurí	Cascajales	Estribaciones de la Serranía de los Yariguíes - La Belleza - Concordia2	799	775	800	6.55692	-73.5779	Decimal coordinates	WGS84	6.55692	-73.5779	WGS84	SB1Concordia2-2018-02-19_18-50.wav	Environmental sound	.wav	http://colecciones.humboldt.org.co/rec/sonidos/publicaciones/MAP/OAC/1-Yariguies/Concordia2/SB1Concordia2-2018-02-19_18-50.wav	2018-02-19	Orlando Acevedo-Charry
SB1Concordia1-2018-02-19_19-00.wav	Environmental sound	Instituto Humboldt (IAvH)	SB1Concordia1-2018-02-19_19-00.wav	SB1Concordia1	Passive Acoustic Sampling - ARBIMON recording	1	minute	1-minute recording every 10 minutes	2018-02-19	19:00:00	Subtropical moist forest	Proyecto: SantanderBio1. Muestreo coordinado por: Orlando Acevedo-Charry	SA	Concordia stream	Colombia	CO	Santander	El Carmen de Chucurí	Cascajales	Estribaciones de la Serranía de los Yariguíes - La Belleza - Concordia1	779	775	800	6.55836	-73.5772	Decimal coordinates	WGS84	6.55836	-73.5772	WGS84	SB1Concordia1-2018-02-19_19-00.wav	Environmental sound	.wav	http://colecciones.humboldt.org.co/rec/sonidos/publicaciones/MAP/OAC/1-Yariguies/Concordia1/SB1Concordia1-2018-02-19_19-00.wav	2018-02-19	Orlando Acevedo-Charry
SB1Concordia2-2018-02-19_19-00.wav	Environmental sound	Instituto Humboldt (IAvH)	SB1Concordia2-2018-02-19_19-00.wav	SB1Concordia2	Passive Acoustic Sampling - ARBIMON recording	1	minute	1-minute recording every 10 minutes	2018-02-19	19:00:00	Subtropical moist forest	Proyecto: SantanderBio1. Muestreo coordinado por: Orlando Acevedo-Charry	SA	Concordia stream	Colombia	CO	Santander	El Carmen de Chucurí	Cascajales	Estribaciones de la Serranía de los Yariguíes - La Belleza - Concordia2	799	775	800	6.55692	-73.5779	Decimal coordinates	WGS84	6.55692	-73.5779	WGS84	SB1Concordia2-2018-02-19_19-00.wav	Environmental sound	.wav	http://colecciones.humboldt.org.co/rec/sonidos/publicaciones/MAP/OAC/1-Yariguies/Concordia2/SB1Concordia2-2018-02-19_19-00.wav	2018-02-19	Orlando Acevedo-Charry
SB1Concordia1-2018-02-19_19-10.wav	Environmental sound	Instituto Humboldt (IAvH)	SB1Concordia1-2018-02-19_19-10.wav	SB1Concordia1	Passive Acoustic Sampling - ARBIMON recording	1	minute	1-minute recording every 10 minutes	2018-02-19	19:10:00	Subtropical moist forest	Proyecto: SantanderBio1. Muestreo coordinado por: Orlando Acevedo-Charry	SA	Concordia stream	Colombia	CO	Santander	El Carmen de Chucurí	Cascajales	Estribaciones de la Serranía de los Yariguíes - La Belleza - Concordia1	779	775	800	6.55836	-73.5772	Decimal coordinates	WGS84	6.55836	-73.5772	WGS84	SB1Concordia1-2018-02-19_19-10.wav	Environmental sound	.wav	http://colecciones.humboldt.org.co/rec/sonidos/publicaciones/MAP/OAC/1-Yariguies/Concordia1/SB1Concordia1-2018-02-19_19-10.wav	2018-02-19	Orlando Acevedo-Charry
SB1Concordia2-2018-02-19_19-10.wav	Environmental sound	Instituto Humboldt (IAvH)	SB1Concordia2-2018-02-19_19-10.wav	SB1Concordia2	Passive Acoustic Sampling - ARBIMON recording	1	minute	1-minute recording every 10 minutes	2018-02-19	19:10:00	Subtropical moist forest	Proyecto: SantanderBio1. Muestreo coordinado por: Orlando Acevedo-Charry	SA	Concordia stream	Colombia	CO	Santander	El Carmen de Chucurí	Cascajales	Estribaciones de la Serranía de los Yariguíes - La Belleza - Concordia2	799	775	800	6.55692	-73.5779	Decimal coordinates	WGS84	6.55692	-73.5779	WGS84	SB1Concordia2-2018-02-19_19-10.wav	Environmental sound	.wav	http://colecciones.humboldt.org.co/rec/sonidos/publicaciones/MAP/OAC/1-Yariguies/Concordia2/SB1Concordia2-2018-02-19_19-10.wav	2018-02-19	Orlando Acevedo-Charry
SB1Concordia1-2018-02-19_19-20.wav	Environmental sound	Instituto Humboldt (IAvH)	SB1Concordia1-2018-02-19_19-20.wav	SB1Concordia1	Passive Acoustic Sampling - ARBIMON recording	1	minute	1-minute recording every 10 minutes	2018-02-19	19:20:00	Subtropical moist forest	Proyecto: SantanderBio1. Muestreo coordinado por: Orlando Acevedo-Charry	SA	Concordia stream	Colombia	CO	Santander	El Carmen de Chucurí	Cascajales	Estribaciones de la Serranía de los Yariguíes - La Belleza - Concordia1	779	775	800	6.55836	-73.5772	Decimal coordinates	WGS84	6.55836	-73.5772	WGS84	SB1Concordia1-2018-02-19_19-20.wav	Environmental sound	.wav	http://colecciones.humboldt.org.co/rec/sonidos/publicaciones/MAP/OAC/1-Yariguies/Concordia1/SB1Concordia1-2018-02-19_19-20.wav	2018-02-19	Orlando Acevedo-Charry
SB1Concordia2-2018-02-19_19-20.wav	Environmental sound	Instituto Humboldt (IAvH)	SB1Concordia2-2018-02-19_19-20.wav	SB1Concordia2	Passive Acoustic Sampling - ARBIMON recording	1	minute	1-minute recording every 10 minutes	2018-02-19	19:20:00	Subtropical moist forest	Proyecto: SantanderBio1. Muestreo coordinado por: Orlando Acevedo-Charry	SA	Concordia stream	Colombia	CO	Santander	El Carmen de Chucurí	Cascajales	Estribaciones de la Serranía de los Yariguíes - La Belleza - Concordia2	799	775	800	6.55692	-73.5779	Decimal coordinates	WGS84	6.55692	-73.5779	WGS84	SB1Concordia2-2018-02-19_19-20.wav	Environmental sound	.wav	http://colecciones.humboldt.org.co/rec/sonidos/publicaciones/MAP/OAC/1-Yariguies/Concordia2/SB1Concordia2-2018-02-19_19-20.wav	2018-02-19	Orlando Acevedo-Charry
SB1Concordia1-2018-02-19_19-30.wav	Environmental sound	Instituto Humboldt (IAvH)	SB1Concordia1-2018-02-19_19-30.wav	SB1Concordia1	Passive Acoustic Sampling - ARBIMON recording	1	minute	1-minute recording every 10 minutes	2018-02-19	19:30:00	Subtropical moist forest	Proyecto: SantanderBio1. Muestreo coordinado por: Orlando Acevedo-Charry	SA	Concordia stream	Colombia	CO	Santander	El Carmen de Chucurí	Cascajales	Estribaciones de la Serranía de los Yariguíes - La Belleza - Concordia1	779	775	800	6.55836	-73.5772	Decimal coordinates	WGS84	6.55836	-73.5772	WGS84	SB1Concordia1-2018-02-19_19-30.wav	Environmental sound	.wav	http://colecciones.humboldt.org.co/rec/sonidos/publicaciones/MAP/OAC/1-Yariguies/Concordia1/SB1Concordia1-2018-02-19_19-30.wav	2018-02-19	Orlando Acevedo-Charry
SB1Concordia2-2018-02-19_19-30.wav	Environmental sound	Instituto Humboldt (IAvH)	SB1Concordia2-2018-02-19_19-30.wav	SB1Concordia2	Passive Acoustic Sampling - ARBIMON recording	1	minute	1-minute recording every 10 minutes	2018-02-19	19:30:00	Subtropical moist forest	Proyecto: SantanderBio1. Muestreo coordinado por: Orlando Acevedo-Charry	SA	Concordia stream	Colombia	CO	Santander	El Carmen de Chucurí	Cascajales	Estribaciones de la Serranía de los Yariguíes - La Belleza - Concordia2	799	775	800	6.55692	-73.5779	Decimal coordinates	WGS84	6.55692	-73.5779	WGS84	SB1Concordia2-2018-02-19_19-30.wav	Environmental sound	.wav	http://colecciones.humboldt.org.co/rec/sonidos/publicaciones/MAP/OAC/1-Yariguies/Concordia2/SB1Concordia2-2018-02-19_19-30.wav	2018-02-19	Orlando Acevedo-Charry
SB1Concordia1-2018-02-19_19-40.wav	Environmental sound	Instituto Humboldt (IAvH)	SB1Concordia1-2018-02-19_19-40.wav	SB1Concordia1	Passive Acoustic Sampling - ARBIMON recording	1	minute	1-minute recording every 10 minutes	2018-02-19	19:40:00	Subtropical moist forest	Proyecto: SantanderBio1. Muestreo coordinado por: Orlando Acevedo-Charry	SA	Concordia stream	Colombia	CO	Santander	El Carmen de Chucurí	Cascajales	Estribaciones de la Serranía de los Yariguíes - La Belleza - Concordia1	779	775	800	6.55836	-73.5772	Decimal coordinates	WGS84	6.55836	-73.5772	WGS84	SB1Concordia1-2018-02-19_19-40.wav	Environmental sound	.wav	http://colecciones.humboldt.org.co/rec/sonidos/publicaciones/MAP/OAC/1-Yariguies/Concordia1/SB1Concordia1-2018-02-19_19-40.wav	2018-02-19	Orlando Acevedo-Charry
SB1Concordia2-2018-02-19_19-40.wav	Environmental sound	Instituto Humboldt (IAvH)	SB1Concordia2-2018-02-19_19-40.wav	SB1Concordia2	Passive Acoustic Sampling - ARBIMON recording	1	minute	1-minute recording every 10 minutes	2018-02-19	19:40:00	Subtropical moist forest	Proyecto: SantanderBio1. Muestreo coordinado por: Orlando Acevedo-Charry	SA	Concordia stream	Colombia	CO	Santander	El Carmen de Chucurí	Cascajales	Estribaciones de la Serranía de los Yariguíes - La Belleza - Concordia2	799	775	800	6.55692	-73.5779	Decimal coordinates	WGS84	6.55692	-73.5779	WGS84	SB1Concordia2-2018-02-19_19-40.wav	Environmental sound	.wav	http://colecciones.humboldt.org.co/rec/sonidos/publicaciones/MAP/OAC/1-Yariguies/Concordia2/SB1Concordia2-2018-02-19_19-40.wav	2018-02-19	Orlando Acevedo-Charry
SB1Concordia1-2018-02-19_19-50.wav	Environmental sound	Instituto Humboldt (IAvH)	SB1Concordia1-2018-02-19_19-50.wav	SB1Concordia1	Passive Acoustic Sampling - ARBIMON recording	1	minute	1-minute recording every 10 minutes	2018-02-19	19:50:00	Subtropical moist forest	Proyecto: SantanderBio1. Muestreo coordinado por: Orlando Acevedo-Charry	SA	Concordia stream	Colombia	CO	Santander	El Carmen de Chucurí	Cascajales	Estribaciones de la Serranía de los Yariguíes - La Belleza - Concordia1	779	775	800	6.55836	-73.5772	Decimal coordinates	WGS84	6.55836	-73.5772	WGS84	SB1Concordia1-2018-02-19_19-50.wav	Environmental sound	.wav	http://colecciones.humboldt.org.co/rec/sonidos/publicaciones/MAP/OAC/1-Yariguies/Concordia1/SB1Concordia1-2018-02-19_19-50.wav	2018-02-19	Orlando Acevedo-Charry
SB1Concordia2-2018-02-19_19-50.wav	Environmental sound	Instituto Humboldt (IAvH)	SB1Concordia2-2018-02-19_19-50.wav	SB1Concordia2	Passive Acoustic Sampling - ARBIMON recording	1	minute	1-minute recording every 10 minutes	2018-02-19	19:50:00	Subtropical moist forest	Proyecto: SantanderBio1. Muestreo coordinado por: Orlando Acevedo-Charry	SA	Concordia stream	Colombia	CO	Santander	El Carmen de Chucurí	Cascajales	Estribaciones de la Serranía de los Yariguíes - La Belleza - Concordia2	799	775	800	6.55692	-73.5779	Decimal coordinates	WGS84	6.55692	-73.5779	WGS84	SB1Concordia2-2018-02-19_19-50.wav	Environmental sound	.wav	http://colecciones.humboldt.org.co/rec/sonidos/publicaciones/MAP/OAC/1-Yariguies/Concordia2/SB1Concordia2-2018-02-19_19-50.wav	2018-02-19	Orlando Acevedo-Charry
SB1Concordia1-2018-02-19_20-00.wav	Environmental sound	Instituto Humboldt (IAvH)	SB1Concordia1-2018-02-19_20-00.wav	SB1Concordia1	Passive Acoustic Sampling - ARBIMON recording	1	minute	1-minute recording every 10 minutes	2018-02-19	20:00:00	Subtropical moist forest	Proyecto: SantanderBio1. Muestreo coordinado por: Orlando Acevedo-Charry	SA	Concordia stream	Colombia	CO	Santander	El Carmen de Chucurí	Cascajales	Estribaciones de la Serranía de los Yariguíes - La Belleza - Concordia1	779	775	800	6.55836	-73.5772	Decimal coordinates	WGS84	6.55836	-73.5772	WGS84	SB1Concordia1-2018-02-19_20-00.wav	Environmental sound	.wav	http://colecciones.humboldt.org.co/rec/sonidos/publicaciones/MAP/OAC/1-Yariguies/Concordia1/SB1Concordia1-2018-02-19_20-00.wav	2018-02-19	Orlando Acevedo-Charry
SB1Concordia2-2018-02-19_20-00.wav	Environmental sound	Instituto Humboldt (IAvH)	SB1Concordia2-2018-02-19_20-00.wav	SB1Concordia2	Passive Acoustic Sampling - ARBIMON recording	1	minute	1-minute recording every 10 minutes	2018-02-19	20:00:00	Subtropical moist forest	Proyecto: SantanderBio1. Muestreo coordinado por: Orlando Acevedo-Charry	SA	Concordia stream	Colombia	CO	Santander	El Carmen de Chucurí	Cascajales	Estribaciones de la Serranía de los Yariguíes - La Belleza - Concordia2	799	775	800	6.55692	-73.5779	Decimal coordinates	WGS84	6.55692	-73.5779	WGS84	SB1Concordia2-2018-02-19_20-00.wav	Environmental sound	.wav	http://colecciones.humboldt.org.co/rec/sonidos/publicaciones/MAP/OAC/1-Yariguies/Concordia2/SB1Concordia2-2018-02-19_20-00.wav	2018-02-19	Orlando Acevedo-Charry
SB1Concordia1-2018-02-19_20-10.wav	Environmental sound	Instituto Humboldt (IAvH)	SB1Concordia1-2018-02-19_20-10.wav	SB1Concordia1	Passive Acoustic Sampling - ARBIMON recording	1	minute	1-minute recording every 10 minutes	2018-02-19	20:10:00	Subtropical moist forest	Proyecto: SantanderBio1. Muestreo coordinado por: Orlando Acevedo-Charry	SA	Concordia stream	Colombia	CO	Santander	El Carmen de Chucurí	Cascajales	Estribaciones de la Serranía de los Yariguíes - La Belleza - Concordia1	779	775	800	6.55836	-73.5772	Decimal coordinates	WGS84	6.55836	-73.5772	WGS84	SB1Concordia1-2018-02-19_20-10.wav	Environmental sound	.wav	http://colecciones.humboldt.org.co/rec/sonidos/publicaciones/MAP/OAC/1-Yariguies/Concordia1/SB1Concordia1-2018-02-19_20-10.wav	2018-02-19	Orlando Acevedo-Charry
SB1Concordia2-2018-02-19_20-10.wav	Environmental sound	Instituto Humboldt (IAvH)	SB1Concordia2-2018-02-19_20-10.wav	SB1Concordia2	Passive Acoustic Sampling - ARBIMON recording	1	minute	1-minute recording every 10 minutes	2018-02-19	20:10:00	Subtropical moist forest	Proyecto: SantanderBio1. Muestreo coordinado por: Orlando Acevedo-Charry	SA	Concordia stream	Colombia	CO	Santander	El Carmen de Chucurí	Cascajales	Estribaciones de la Serranía de los Yariguíes - La Belleza - Concordia2	799	775	800	6.55692	-73.5779	Decimal coordinates	WGS84	6.55692	-73.5779	WGS84	SB1Concordia2-2018-02-19_20-10.wav	Environmental sound	.wav	http://colecciones.humboldt.org.co/rec/sonidos/publicaciones/MAP/OAC/1-Yariguies/Concordia2/SB1Concordia2-2018-02-19_20-10.wav	2018-02-19	Orlando Acevedo-Charry
SB1Concordia1-2018-02-19_20-20.wav	Environmental sound	Instituto Humboldt (IAvH)	SB1Concordia1-2018-02-19_20-20.wav	SB1Concordia1	Passive Acoustic Sampling - ARBIMON recording	1	minute	1-minute recording every 10 minutes	2018-02-19	20:20:00	Subtropical moist forest	Proyecto: SantanderBio1. Muestreo coordinado por: Orlando Acevedo-Charry	SA	Concordia stream	Colombia	CO	Santander	El Carmen de Chucurí	Cascajales	Estribaciones de la Serranía de los Yariguíes - La Belleza - Concordia1	779	775	800	6.55836	-73.5772	Decimal coordinates	WGS84	6.55836	-73.5772	WGS84	SB1Concordia1-2018-02-19_20-20.wav	Environmental sound	.wav	http://colecciones.humboldt.org.co/rec/sonidos/publicaciones/MAP/OAC/1-Yariguies/Concordia1/SB1Concordia1-2018-02-19_20-20.wav	2018-02-19	Orlando Acevedo-Charry
SB1Concordia2-2018-02-19_20-20.wav	Environmental sound	Instituto Humboldt (IAvH)	SB1Concordia2-2018-02-19_20-20.wav	SB1Concordia2	Passive Acoustic Sampling - ARBIMON recording	1	minute	1-minute recording every 10 minutes	2018-02-19	20:20:00	Subtropical moist forest	Proyecto: SantanderBio1. Muestreo coordinado por: Orlando Acevedo-Charry	SA	Concordia stream	Colombia	CO	Santander	El Carmen de Chucurí	Cascajales	Estribaciones de la Serranía de los Yariguíes - La Belleza - Concordia2	799	775	800	6.55692	-73.5779	Decimal coordinates	WGS84	6.55692	-73.5779	WGS84	SB1Concordia2-2018-02-19_20-20.wav	Environmental sound	.wav	http://colecciones.humboldt.org.co/rec/sonidos/publicaciones/MAP/OAC/1-Yariguies/Concordia2/SB1Concordia2-2018-02-19_20-20.wav	2018-02-19	Orlando Acevedo-Charry
SB1Concordia1-2018-02-19_20-30.wav	Environmental sound	Instituto Humboldt (IAvH)	SB1Concordia1-2018-02-19_20-30.wav	SB1Concordia1	Passive Acoustic Sampling - ARBIMON recording	1	minute	1-minute recording every 10 minutes	2018-02-19	20:30:00	Subtropical moist forest	Proyecto: SantanderBio1. Muestreo coordinado por: Orlando Acevedo-Charry	SA	Concordia stream	Colombia	CO	Santander	El Carmen de Chucurí	Cascajales	Estribaciones de la Serranía de los Yariguíes - La Belleza - Concordia1	779	775	800	6.55836	-73.5772	Decimal coordinates	WGS84	6.55836	-73.5772	WGS84	SB1Concordia1-2018-02-19_20-30.wav	Environmental sound	.wav	http://colecciones.humboldt.org.co/rec/sonidos/publicaciones/MAP/OAC/1-Yariguies/Concordia1/SB1Concordia1-2018-02-19_20-30.wav	2018-02-19	Orlando Acevedo-Charry
SB1Concordia2-2018-02-19_20-30.wav	Environmental sound	Instituto Humboldt (IAvH)	SB1Concordia2-2018-02-19_20-30.wav	SB1Concordia2	Passive Acoustic Sampling - ARBIMON recording	1	minute	1-minute recording every 10 minutes	2018-02-19	20:30:00	Subtropical moist forest	Proyecto: SantanderBio1. Muestreo coordinado por: Orlando Acevedo-Charry	SA	Concordia stream	Colombia	CO	Santander	El Carmen de Chucurí	Cascajales	Estribaciones de la Serranía de los Yariguíes - La Belleza - Concordia2	799	775	800	6.55692	-73.5779	Decimal coordinates	WGS84	6.55692	-73.5779	WGS84	SB1Concordia2-2018-02-19_20-30.wav	Environmental sound	.wav	http://colecciones.humboldt.org.co/rec/sonidos/publicaciones/MAP/OAC/1-Yariguies/Concordia2/SB1Concordia2-2018-02-19_20-30.wav	2018-02-19	Orlando Acevedo-Charry
SB1Concordia1-2018-02-19_20-40.wav	Environmental sound	Instituto Humboldt (IAvH)	SB1Concordia1-2018-02-19_20-40.wav	SB1Concordia1	Passive Acoustic Sampling - ARBIMON recording	1	minute	1-minute recording every 10 minutes	2018-02-19	20:40:00	Subtropical moist forest	Proyecto: SantanderBio1. Muestreo coordinado por: Orlando Acevedo-Charry	SA	Concordia stream	Colombia	CO	Santander	El Carmen de Chucurí	Cascajales	Estribaciones de la Serranía de los Yariguíes - La Belleza - Concordia1	779	775	800	6.55836	-73.5772	Decimal coordinates	WGS84	6.55836	-73.5772	WGS84	SB1Concordia1-2018-02-19_20-40.wav	Environmental sound	.wav	http://colecciones.humboldt.org.co/rec/sonidos/publicaciones/MAP/OAC/1-Yariguies/Concordia1/SB1Concordia1-2018-02-19_20-40.wav	2018-02-19	Orlando Acevedo-Charry
SB1Concordia2-2018-02-19_20-40.wav	Environmental sound	Instituto Humboldt (IAvH)	SB1Concordia2-2018-02-19_20-40.wav	SB1Concordia2	Passive Acoustic Sampling - ARBIMON recording	1	minute	1-minute recording every 10 minutes	2018-02-19	20:40:00	Subtropical moist forest	Proyecto: SantanderBio1. Muestreo coordinado por: Orlando Acevedo-Charry	SA	Concordia stream	Colombia	CO	Santander	El Carmen de Chucurí	Cascajales	Estribaciones de la Serranía de los Yariguíes - La Belleza - Concordia2	799	775	800	6.55692	-73.5779	Decimal coordinates	WGS84	6.55692	-73.5779	WGS84	SB1Concordia2-2018-02-19_20-40.wav	Environmental sound	.wav	http://colecciones.humboldt.org.co/rec/sonidos/publicaciones/MAP/OAC/1-Yariguies/Concordia2/SB1Concordia2-2018-02-19_20-40.wav	2018-02-19	Orlando Acevedo-Charry
SB1Concordia1-2018-02-19_20-50.wav	Environmental sound	Instituto Humboldt (IAvH)	SB1Concordia1-2018-02-19_20-50.wav	SB1Concordia1	Passive Acoustic Sampling - ARBIMON recording	1	minute	1-minute recording every 10 minutes	2018-02-19	20:50:00	Subtropical moist forest	Proyecto: SantanderBio1. Muestreo coordinado por: Orlando Acevedo-Charry	SA	Concordia stream	Colombia	CO	Santander	El Carmen de Chucurí	Cascajales	Estribaciones de la Serranía de los Yariguíes - La Belleza - Concordia1	779	775	800	6.55836	-73.5772	Decimal coordinates	WGS84	6.55836	-73.5772	WGS84	SB1Concordia1-2018-02-19_20-50.wav	Environmental sound	.wav	http://colecciones.humboldt.org.co/rec/sonidos/publicaciones/MAP/OAC/1-Yariguies/Concordia1/SB1Concordia1-2018-02-19_20-50.wav	2018-02-19	Orlando Acevedo-Charry
SB1Concordia2-2018-02-19_20-50.wav	Environmental sound	Instituto Humboldt (IAvH)	SB1Concordia2-2018-02-19_20-50.wav	SB1Concordia2	Passive Acoustic Sampling - ARBIMON recording	1	minute	1-minute recording every 10 minutes	2018-02-19	20:50:00	Subtropical moist forest	Proyecto: SantanderBio1. Muestreo coordinado por: Orlando Acevedo-Charry	SA	Concordia stream	Colombia	CO	Santander	El Carmen de Chucurí	Cascajales	Estribaciones de la Serranía de los Yariguíes - La Belleza - Concordia2	799	775	800	6.55692	-73.5779	Decimal coordinates	WGS84	6.55692	-73.5779	WGS84	SB1Concordia2-2018-02-19_20-50.wav	Environmental sound	.wav	http://colecciones.humboldt.org.co/rec/sonidos/publicaciones/MAP/OAC/1-Yariguies/Concordia2/SB1Concordia2-2018-02-19_20-50.wav	2018-02-19	Orlando Acevedo-Charry
SB1Concordia1-2018-02-19_21-00.wav	Environmental sound	Instituto Humboldt (IAvH)	SB1Concordia1-2018-02-19_21-00.wav	SB1Concordia1	Passive Acoustic Sampling - ARBIMON recording	1	minute	1-minute recording every 10 minutes	2018-02-19	21:00:00	Subtropical moist forest	Proyecto: SantanderBio1. Muestreo coordinado por: Orlando Acevedo-Charry	SA	Concordia stream	Colombia	CO	Santander	El Carmen de Chucurí	Cascajales	Estribaciones de la Serranía de los Yariguíes - La Belleza - Concordia1	779	775	800	6.55836	-73.5772	Decimal coordinates	WGS84	6.55836	-73.5772	WGS84	SB1Concordia1-2018-02-19_21-00.wav	Environmental sound	.wav	http://colecciones.humboldt.org.co/rec/sonidos/publicaciones/MAP/OAC/1-Yariguies/Concordia1/SB1Concordia1-2018-02-19_21-00.wav	2018-02-19	Orlando Acevedo-Charry
SB1Concordia2-2018-02-19_21-00.wav	Environmental sound	Instituto Humboldt (IAvH)	SB1Concordia2-2018-02-19_21-00.wav	SB1Concordia2	Passive Acoustic Sampling - ARBIMON recording	1	minute	1-minute recording every 10 minutes	2018-02-19	21:00:00	Subtropical moist forest	Proyecto: SantanderBio1. Muestreo coordinado por: Orlando Acevedo-Charry	SA	Concordia stream	Colombia	CO	Santander	El Carmen de Chucurí	Cascajales	Estribaciones de la Serranía de los Yariguíes - La Belleza - Concordia2	799	775	800	6.55692	-73.5779	Decimal coordinates	WGS84	6.55692	-73.5779	WGS84	SB1Concordia2-2018-02-19_21-00.wav	Environmental sound	.wav	http://colecciones.humboldt.org.co/rec/sonidos/publicaciones/MAP/OAC/1-Yariguies/Concordia2/SB1Concordia2-2018-02-19_21-00.wav	2018-02-19	Orlando Acevedo-Charry
SB1Concordia1-2018-02-19_21-10.wav	Environmental sound	Instituto Humboldt (IAvH)	SB1Concordia1-2018-02-19_21-10.wav	SB1Concordia1	Passive Acoustic Sampling - ARBIMON recording	1	minute	1-minute recording every 10 minutes	2018-02-19	21:10:00	Subtropical moist forest	Proyecto: SantanderBio1. Muestreo coordinado por: Orlando Acevedo-Charry	SA	Concordia stream	Colombia	CO	Santander	El Carmen de Chucurí	Cascajales	Estribaciones de la Serranía de los Yariguíes - La Belleza - Concordia1	779	775	800	6.55836	-73.5772	Decimal coordinates	WGS84	6.55836	-73.5772	WGS84	SB1Concordia1-2018-02-19_21-10.wav	Environmental sound	.wav	http://colecciones.humboldt.org.co/rec/sonidos/publicaciones/MAP/OAC/1-Yariguies/Concordia1/SB1Concordia1-2018-02-19_21-10.wav	2018-02-19	Orlando Acevedo-Charry
SB1Concordia2-2018-02-19_21-10.wav	Environmental sound	Instituto Humboldt (IAvH)	SB1Concordia2-2018-02-19_21-10.wav	SB1Concordia2	Passive Acoustic Sampling - ARBIMON recording	1	minute	1-minute recording every 10 minutes	2018-02-19	21:10:00	Subtropical moist forest	Proyecto: SantanderBio1. Muestreo coordinado por: Orlando Acevedo-Charry	SA	Concordia stream	Colombia	CO	Santander	El Carmen de Chucurí	Cascajales	Estribaciones de la Serranía de los Yariguíes - La Belleza - Concordia2	799	775	800	6.55692	-73.5779	Decimal coordinates	WGS84	6.55692	-73.5779	WGS84	SB1Concordia2-2018-02-19_21-10.wav	Environmental sound	.wav	http://colecciones.humboldt.org.co/rec/sonidos/publicaciones/MAP/OAC/1-Yariguies/Concordia2/SB1Concordia2-2018-02-19_21-10.wav	2018-02-19	Orlando Acevedo-Charry
SB1Concordia1-2018-02-19_21-20.wav	Environmental sound	Instituto Humboldt (IAvH)	SB1Concordia1-2018-02-19_21-20.wav	SB1Concordia1	Passive Acoustic Sampling - ARBIMON recording	1	minute	1-minute recording every 10 minutes	2018-02-19	21:20:00	Subtropical moist forest	Proyecto: SantanderBio1. Muestreo coordinado por: Orlando Acevedo-Charry	SA	Concordia stream	Colombia	CO	Santander	El Carmen de Chucurí	Cascajales	Estribaciones de la Serranía de los Yariguíes - La Belleza - Concordia1	779	775	800	6.55836	-73.5772	Decimal coordinates	WGS84	6.55836	-73.5772	WGS84	SB1Concordia1-2018-02-19_21-20.wav	Environmental sound	.wav	http://colecciones.humboldt.org.co/rec/sonidos/publicaciones/MAP/OAC/1-Yariguies/Concordia1/SB1Concordia1-2018-02-19_21-20.wav	2018-02-19	Orlando Acevedo-Charry
SB1Concordia2-2018-02-19_21-20.wav	Environmental sound	Instituto Humboldt (IAvH)	SB1Concordia2-2018-02-19_21-20.wav	SB1Concordia2	Passive Acoustic Sampling - ARBIMON recording	1	minute	1-minute recording every 10 minutes	2018-02-19	21:20:00	Subtropical moist forest	Proyecto: SantanderBio1. Muestreo coordinado por: Orlando Acevedo-Charry	SA	Concordia stream	Colombia	CO	Santander	El Carmen de Chucurí	Cascajales	Estribaciones de la Serranía de los Yariguíes - La Belleza - Concordia2	799	775	800	6.55692	-73.5779	Decimal coordinates	WGS84	6.55692	-73.5779	WGS84	SB1Concordia2-2018-02-19_21-20.wav	Environmental sound	.wav	http://colecciones.humboldt.org.co/rec/sonidos/publicaciones/MAP/OAC/1-Yariguies/Concordia2/SB1Concordia2-2018-02-19_21-20.wav	2018-02-19	Orlando Acevedo-Charry
SB1Concordia1-2018-02-19_21-30.wav	Environmental sound	Instituto Humboldt (IAvH)	SB1Concordia1-2018-02-19_21-30.wav	SB1Concordia1	Passive Acoustic Sampling - ARBIMON recording	1	minute	1-minute recording every 10 minutes	2018-02-19	21:30:00	Subtropical moist forest	Proyecto: SantanderBio1. Muestreo coordinado por: Orlando Acevedo-Charry	SA	Concordia stream	Colombia	CO	Santander	El Carmen de Chucurí	Cascajales	Estribaciones de la Serranía de los Yariguíes - La Belleza - Concordia1	779	775	800	6.55836	-73.5772	Decimal coordinates	WGS84	6.55836	-73.5772	WGS84	SB1Concordia1-2018-02-19_21-30.wav	Environmental sound	.wav	http://colecciones.humboldt.org.co/rec/sonidos/publicaciones/MAP/OAC/1-Yariguies/Concordia1/SB1Concordia1-2018-02-19_21-30.wav	2018-02-19	Orlando Acevedo-Charry
SB1Concordia2-2018-02-19_21-30.wav	Environmental sound	Instituto Humboldt (IAvH)	SB1Concordia2-2018-02-19_21-30.wav	SB1Concordia2	Passive Acoustic Sampling - ARBIMON recording	1	minute	1-minute recording every 10 minutes	2018-02-19	21:30:00	Subtropical moist forest	Proyecto: SantanderBio1. Muestreo coordinado por: Orlando Acevedo-Charry	SA	Concordia stream	Colombia	CO	Santander	El Carmen de Chucurí	Cascajales	Estribaciones de la Serranía de los Yariguíes - La Belleza - Concordia2	799	775	800	6.55692	-73.5779	Decimal coordinates	WGS84	6.55692	-73.5779	WGS84	SB1Concordia2-2018-02-19_21-30.wav	Environmental sound	.wav	http://colecciones.humboldt.org.co/rec/sonidos/publicaciones/MAP/OAC/1-Yariguies/Concordia2/SB1Concordia2-2018-02-19_21-30.wav	2018-02-19	Orlando Acevedo-Charry
SB1Concordia1-2018-02-19_21-40.wav	Environmental sound	Instituto Humboldt (IAvH)	SB1Concordia1-2018-02-19_21-40.wav	SB1Concordia1	Passive Acoustic Sampling - ARBIMON recording	1	minute	1-minute recording every 10 minutes	2018-02-19	21:40:00	Subtropical moist forest	Proyecto: SantanderBio1. Muestreo coordinado por: Orlando Acevedo-Charry	SA	Concordia stream	Colombia	CO	Santander	El Carmen de Chucurí	Cascajales	Estribaciones de la Serranía de los Yariguíes - La Belleza - Concordia1	779	775	800	6.55836	-73.5772	Decimal coordinates	WGS84	6.55836	-73.5772	WGS84	SB1Concordia1-2018-02-19_21-40.wav	Environmental sound	.wav	http://colecciones.humboldt.org.co/rec/sonidos/publicaciones/MAP/OAC/1-Yariguies/Concordia1/SB1Concordia1-2018-02-19_21-40.wav	2018-02-19	Orlando Acevedo-Charry
SB1Concordia2-2018-02-19_21-40.wav	Environmental sound	Instituto Humboldt (IAvH)	SB1Concordia2-2018-02-19_21-40.wav	SB1Concordia2	Passive Acoustic Sampling - ARBIMON recording	1	minute	1-minute recording every 10 minutes	2018-02-19	21:40:00	Subtropical moist forest	Proyecto: SantanderBio1. Muestreo coordinado por: Orlando Acevedo-Charry	SA	Concordia stream	Colombia	CO	Santander	El Carmen de Chucurí	Cascajales	Estribaciones de la Serranía de los Yariguíes - La Belleza - Concordia2	799	775	800	6.55692	-73.5779	Decimal coordinates	WGS84	6.55692	-73.5779	WGS84	SB1Concordia2-2018-02-19_21-40.wav	Environmental sound	.wav	http://colecciones.humboldt.org.co/rec/sonidos/publicaciones/MAP/OAC/1-Yariguies/Concordia2/SB1Concordia2-2018-02-19_21-40.wav	2018-02-19	Orlando Acevedo-Charry
SB1Concordia1-2018-02-19_21-50.wav	Environmental sound	Instituto Humboldt (IAvH)	SB1Concordia1-2018-02-19_21-50.wav	SB1Concordia1	Passive Acoustic Sampling - ARBIMON recording	1	minute	1-minute recording every 10 minutes	2018-02-19	21:50:00	Subtropical moist forest	Proyecto: SantanderBio1. Muestreo coordinado por: Orlando Acevedo-Charry	SA	Concordia stream	Colombia	CO	Santander	El Carmen de Chucurí	Cascajales	Estribaciones de la Serranía de los Yariguíes - La Belleza - Concordia1	779	775	800	6.55836	-73.5772	Decimal coordinates	WGS84	6.55836	-73.5772	WGS84	SB1Concordia1-2018-02-19_21-50.wav	Environmental sound	.wav	http://colecciones.humboldt.org.co/rec/sonidos/publicaciones/MAP/OAC/1-Yariguies/Concordia1/SB1Concordia1-2018-02-19_21-50.wav	2018-02-19	Orlando Acevedo-Charry
SB1Concordia2-2018-02-19_21-50.wav	Environmental sound	Instituto Humboldt (IAvH)	SB1Concordia2-2018-02-19_21-50.wav	SB1Concordia2	Passive Acoustic Sampling - ARBIMON recording	1	minute	1-minute recording every 10 minutes	2018-02-19	21:50:00	Subtropical moist forest	Proyecto: SantanderBio1. Muestreo coordinado por: Orlando Acevedo-Charry	SA	Concordia stream	Colombia	CO	Santander	El Carmen de Chucurí	Cascajales	Estribaciones de la Serranía de los Yariguíes - La Belleza - Concordia2	799	775	800	6.55692	-73.5779	Decimal coordinates	WGS84	6.55692	-73.5779	WGS84	SB1Concordia2-2018-02-19_21-50.wav	Environmental sound	.wav	http://colecciones.humboldt.org.co/rec/sonidos/publicaciones/MAP/OAC/1-Yariguies/Concordia2/SB1Concordia2-2018-02-19_21-50.wav	2018-02-19	Orlando Acevedo-Charry
SB1Concordia1-2018-02-19_22-00.wav	Environmental sound	Instituto Humboldt (IAvH)	SB1Concordia1-2018-02-19_22-00.wav	SB1Concordia1	Passive Acoustic Sampling - ARBIMON recording	1	minute	1-minute recording every 10 minutes	2018-02-19	22:00:00	Subtropical moist forest	Proyecto: SantanderBio1. Muestreo coordinado por: Orlando Acevedo-Charry	SA	Concordia stream	Colombia	CO	Santander	El Carmen de Chucurí	Cascajales	Estribaciones de la Serranía de los Yariguíes - La Belleza - Concordia1	779	775	800	6.55836	-73.5772	Decimal coordinates	WGS84	6.55836	-73.5772	WGS84	SB1Concordia1-2018-02-19_22-00.wav	Environmental sound	.wav	http://colecciones.humboldt.org.co/rec/sonidos/publicaciones/MAP/OAC/1-Yariguies/Concordia1/SB1Concordia1-2018-02-19_22-00.wav	2018-02-19	Orlando Acevedo-Charry
SB1Concordia2-2018-02-19_22-00.wav	Environmental sound	Instituto Humboldt (IAvH)	SB1Concordia2-2018-02-19_22-00.wav	SB1Concordia2	Passive Acoustic Sampling - ARBIMON recording	1	minute	1-minute recording every 10 minutes	2018-02-19	22:00:00	Subtropical moist forest	Proyecto: SantanderBio1. Muestreo coordinado por: Orlando Acevedo-Charry	SA	Concordia stream	Colombia	CO	Santander	El Carmen de Chucurí	Cascajales	Estribaciones de la Serranía de los Yariguíes - La Belleza - Concordia2	799	775	800	6.55692	-73.5779	Decimal coordinates	WGS84	6.55692	-73.5779	WGS84	SB1Concordia2-2018-02-19_22-00.wav	Environmental sound	.wav	http://colecciones.humboldt.org.co/rec/sonidos/publicaciones/MAP/OAC/1-Yariguies/Concordia2/SB1Concordia2-2018-02-19_22-00.wav	2018-02-19	Orlando Acevedo-Charry
SB1Concordia1-2018-02-19_22-10.wav	Environmental sound	Instituto Humboldt (IAvH)	SB1Concordia1-2018-02-19_22-10.wav	SB1Concordia1	Passive Acoustic Sampling - ARBIMON recording	1	minute	1-minute recording every 10 minutes	2018-02-19	22:10:00	Subtropical moist forest	Proyecto: SantanderBio1. Muestreo coordinado por: Orlando Acevedo-Charry	SA	Concordia stream	Colombia	CO	Santander	El Carmen de Chucurí	Cascajales	Estribaciones de la Serranía de los Yariguíes - La Belleza - Concordia1	779	775	800	6.55836	-73.5772	Decimal coordinates	WGS84	6.55836	-73.5772	WGS84	SB1Concordia1-2018-02-19_22-10.wav	Environmental sound	.wav	http://colecciones.humboldt.org.co/rec/sonidos/publicaciones/MAP/OAC/1-Yariguies/Concordia1/SB1Concordia1-2018-02-19_22-10.wav	2018-02-19	Orlando Acevedo-Charry
SB1Concordia2-2018-02-19_22-10.wav	Environmental sound	Instituto Humboldt (IAvH)	SB1Concordia2-2018-02-19_22-10.wav	SB1Concordia2	Passive Acoustic Sampling - ARBIMON recording	1	minute	1-minute recording every 10 minutes	2018-02-19	22:10:00	Subtropical moist forest	Proyecto: SantanderBio1. Muestreo coordinado por: Orlando Acevedo-Charry	SA	Concordia stream	Colombia	CO	Santander	El Carmen de Chucurí	Cascajales	Estribaciones de la Serranía de los Yariguíes - La Belleza - Concordia2	799	775	800	6.55692	-73.5779	Decimal coordinates	WGS84	6.55692	-73.5779	WGS84	SB1Concordia2-2018-02-19_22-10.wav	Environmental sound	.wav	http://colecciones.humboldt.org.co/rec/sonidos/publicaciones/MAP/OAC/1-Yariguies/Concordia2/SB1Concordia2-2018-02-19_22-10.wav	2018-02-19	Orlando Acevedo-Charry
SB1Concordia1-2018-02-19_22-20.wav	Environmental sound	Instituto Humboldt (IAvH)	SB1Concordia1-2018-02-19_22-20.wav	SB1Concordia1	Passive Acoustic Sampling - ARBIMON recording	1	minute	1-minute recording every 10 minutes	2018-02-19	22:20:00	Subtropical moist forest	Proyecto: SantanderBio1. Muestreo coordinado por: Orlando Acevedo-Charry	SA	Concordia stream	Colombia	CO	Santander	El Carmen de Chucurí	Cascajales	Estribaciones de la Serranía de los Yariguíes - La Belleza - Concordia1	779	775	800	6.55836	-73.5772	Decimal coordinates	WGS84	6.55836	-73.5772	WGS84	SB1Concordia1-2018-02-19_22-20.wav	Environmental sound	.wav	http://colecciones.humboldt.org.co/rec/sonidos/publicaciones/MAP/OAC/1-Yariguies/Concordia1/SB1Concordia1-2018-02-19_22-20.wav	2018-02-19	Orlando Acevedo-Charry
SB1Concordia2-2018-02-19_22-20.wav	Environmental sound	Instituto Humboldt (IAvH)	SB1Concordia2-2018-02-19_22-20.wav	SB1Concordia2	Passive Acoustic Sampling - ARBIMON recording	1	minute	1-minute recording every 10 minutes	2018-02-19	22:20:00	Subtropical moist forest	Proyecto: SantanderBio1. Muestreo coordinado por: Orlando Acevedo-Charry	SA	Concordia stream	Colombia	CO	Santander	El Carmen de Chucurí	Cascajales	Estribaciones de la Serranía de los Yariguíes - La Belleza - Concordia2	799	775	800	6.55692	-73.5779	Decimal coordinates	WGS84	6.55692	-73.5779	WGS84	SB1Concordia2-2018-02-19_22-20.wav	Environmental sound	.wav	http://colecciones.humboldt.org.co/rec/sonidos/publicaciones/MAP/OAC/1-Yariguies/Concordia2/SB1Concordia2-2018-02-19_22-20.wav	2018-02-19	Orlando Acevedo-Charry
SB1Concordia1-2018-02-19_22-30.wav	Environmental sound	Instituto Humboldt (IAvH)	SB1Concordia1-2018-02-19_22-30.wav	SB1Concordia1	Passive Acoustic Sampling - ARBIMON recording	1	minute	1-minute recording every 10 minutes	2018-02-19	22:30:00	Subtropical moist forest	Proyecto: SantanderBio1. Muestreo coordinado por: Orlando Acevedo-Charry	SA	Concordia stream	Colombia	CO	Santander	El Carmen de Chucurí	Cascajales	Estribaciones de la Serranía de los Yariguíes - La Belleza - Concordia1	779	775	800	6.55836	-73.5772	Decimal coordinates	WGS84	6.55836	-73.5772	WGS84	SB1Concordia1-2018-02-19_22-30.wav	Environmental sound	.wav	http://colecciones.humboldt.org.co/rec/sonidos/publicaciones/MAP/OAC/1-Yariguies/Concordia1/SB1Concordia1-2018-02-19_22-30.wav	2018-02-19	Orlando Acevedo-Charry
SB1Concordia2-2018-02-19_22-30.wav	Environmental sound	Instituto Humboldt (IAvH)	SB1Concordia2-2018-02-19_22-30.wav	SB1Concordia2	Passive Acoustic Sampling - ARBIMON recording	1	minute	1-minute recording every 10 minutes	2018-02-19	22:30:00	Subtropical moist forest	Proyecto: SantanderBio1. Muestreo coordinado por: Orlando Acevedo-Charry	SA	Concordia stream	Colombia	CO	Santander	El Carmen de Chucurí	Cascajales	Estribaciones de la Serranía de los Yariguíes - La Belleza - Concordia2	799	775	800	6.55692	-73.5779	Decimal coordinates	WGS84	6.55692	-73.5779	WGS84	SB1Concordia2-2018-02-19_22-30.wav	Environmental sound	.wav	http://colecciones.humboldt.org.co/rec/sonidos/publicaciones/MAP/OAC/1-Yariguies/Concordia2/SB1Concordia2-2018-02-19_22-30.wav	2018-02-19	Orlando Acevedo-Charry
SB1Concordia1-2018-02-19_22-40.wav	Environmental sound	Instituto Humboldt (IAvH)	SB1Concordia1-2018-02-19_22-40.wav	SB1Concordia1	Passive Acoustic Sampling - ARBIMON recording	1	minute	1-minute recording every 10 minutes	2018-02-19	22:40:00	Subtropical moist forest	Proyecto: SantanderBio1. Muestreo coordinado por: Orlando Acevedo-Charry	SA	Concordia stream	Colombia	CO	Santander	El Carmen de Chucurí	Cascajales	Estribaciones de la Serranía de los Yariguíes - La Belleza - Concordia1	779	775	800	6.55836	-73.5772	Decimal coordinates	WGS84	6.55836	-73.5772	WGS84	SB1Concordia1-2018-02-19_22-40.wav	Environmental sound	.wav	http://colecciones.humboldt.org.co/rec/sonidos/publicaciones/MAP/OAC/1-Yariguies/Concordia1/SB1Concordia1-2018-02-19_22-40.wav	2018-02-19	Orlando Acevedo-Charry
SB1Concordia2-2018-02-19_22-40.wav	Environmental sound	Instituto Humboldt (IAvH)	SB1Concordia2-2018-02-19_22-40.wav	SB1Concordia2	Passive Acoustic Sampling - ARBIMON recording	1	minute	1-minute recording every 10 minutes	2018-02-19	22:40:00	Subtropical moist forest	Proyecto: SantanderBio1. Muestreo coordinado por: Orlando Acevedo-Charry	SA	Concordia stream	Colombia	CO	Santander	El Carmen de Chucurí	Cascajales	Estribaciones de la Serranía de los Yariguíes - La Belleza - Concordia2	799	775	800	6.55692	-73.5779	Decimal coordinates	WGS84	6.55692	-73.5779	WGS84	SB1Concordia2-2018-02-19_22-40.wav	Environmental sound	.wav	http://colecciones.humboldt.org.co/rec/sonidos/publicaciones/MAP/OAC/1-Yariguies/Concordia2/SB1Concordia2-2018-02-19_22-40.wav	2018-02-19	Orlando Acevedo-Charry
SB1Concordia1-2018-02-19_22-50.wav	Environmental sound	Instituto Humboldt (IAvH)	SB1Concordia1-2018-02-19_22-50.wav	SB1Concordia1	Passive Acoustic Sampling - ARBIMON recording	1	minute	1-minute recording every 10 minutes	2018-02-19	22:50:00	Subtropical moist forest	Proyecto: SantanderBio1. Muestreo coordinado por: Orlando Acevedo-Charry	SA	Concordia stream	Colombia	CO	Santander	El Carmen de Chucurí	Cascajales	Estribaciones de la Serranía de los Yariguíes - La Belleza - Concordia1	779	775	800	6.55836	-73.5772	Decimal coordinates	WGS84	6.55836	-73.5772	WGS84	SB1Concordia1-2018-02-19_22-50.wav	Environmental sound	.wav	http://colecciones.humboldt.org.co/rec/sonidos/publicaciones/MAP/OAC/1-Yariguies/Concordia1/SB1Concordia1-2018-02-19_22-50.wav	2018-02-19	Orlando Acevedo-Charry
SB1Concordia2-2018-02-19_22-50.wav	Environmental sound	Instituto Humboldt (IAvH)	SB1Concordia2-2018-02-19_22-50.wav	SB1Concordia2	Passive Acoustic Sampling - ARBIMON recording	1	minute	1-minute recording every 10 minutes	2018-02-19	22:50:00	Subtropical moist forest	Proyecto: SantanderBio1. Muestreo coordinado por: Orlando Acevedo-Charry	SA	Concordia stream	Colombia	CO	Santander	El Carmen de Chucurí	Cascajales	Estribaciones de la Serranía de los Yariguíes - La Belleza - Concordia2	799	775	800	6.55692	-73.5779	Decimal coordinates	WGS84	6.55692	-73.5779	WGS84	SB1Concordia2-2018-02-19_22-50.wav	Environmental sound	.wav	http://colecciones.humboldt.org.co/rec/sonidos/publicaciones/MAP/OAC/1-Yariguies/Concordia2/SB1Concordia2-2018-02-19_22-50.wav	2018-02-19	Orlando Acevedo-Charry
SB1Concordia1-2018-02-19_23-00.wav	Environmental sound	Instituto Humboldt (IAvH)	SB1Concordia1-2018-02-19_23-00.wav	SB1Concordia1	Passive Acoustic Sampling - ARBIMON recording	1	minute	1-minute recording every 10 minutes	2018-02-19	23:00:00	Subtropical moist forest	Proyecto: SantanderBio1. Muestreo coordinado por: Orlando Acevedo-Charry	SA	Concordia stream	Colombia	CO	Santander	El Carmen de Chucurí	Cascajales	Estribaciones de la Serranía de los Yariguíes - La Belleza - Concordia1	779	775	800	6.55836	-73.5772	Decimal coordinates	WGS84	6.55836	-73.5772	WGS84	SB1Concordia1-2018-02-19_23-00.wav	Environmental sound	.wav	http://colecciones.humboldt.org.co/rec/sonidos/publicaciones/MAP/OAC/1-Yariguies/Concordia1/SB1Concordia1-2018-02-19_23-00.wav	2018-02-19	Orlando Acevedo-Charry
SB1Concordia2-2018-02-19_23-00.wav	Environmental sound	Instituto Humboldt (IAvH)	SB1Concordia2-2018-02-19_23-00.wav	SB1Concordia2	Passive Acoustic Sampling - ARBIMON recording	1	minute	1-minute recording every 10 minutes	2018-02-19	23:00:00	Subtropical moist forest	Proyecto: SantanderBio1. Muestreo coordinado por: Orlando Acevedo-Charry	SA	Concordia stream	Colombia	CO	Santander	El Carmen de Chucurí	Cascajales	Estribaciones de la Serranía de los Yariguíes - La Belleza - Concordia2	799	775	800	6.55692	-73.5779	Decimal coordinates	WGS84	6.55692	-73.5779	WGS84	SB1Concordia2-2018-02-19_23-00.wav	Environmental sound	.wav	http://colecciones.humboldt.org.co/rec/sonidos/publicaciones/MAP/OAC/1-Yariguies/Concordia2/SB1Concordia2-2018-02-19_23-00.wav	2018-02-19	Orlando Acevedo-Charry
SB1Concordia1-2018-02-19_23-10.wav	Environmental sound	Instituto Humboldt (IAvH)	SB1Concordia1-2018-02-19_23-10.wav	SB1Concordia1	Passive Acoustic Sampling - ARBIMON recording	1	minute	1-minute recording every 10 minutes	2018-02-19	23:10:00	Subtropical moist forest	Proyecto: SantanderBio1. Muestreo coordinado por: Orlando Acevedo-Charry	SA	Concordia stream	Colombia	CO	Santander	El Carmen de Chucurí	Cascajales	Estribaciones de la Serranía de los Yariguíes - La Belleza - Concordia1	779	775	800	6.55836	-73.5772	Decimal coordinates	WGS84	6.55836	-73.5772	WGS84	SB1Concordia1-2018-02-19_23-10.wav	Environmental sound	.wav	http://colecciones.humboldt.org.co/rec/sonidos/publicaciones/MAP/OAC/1-Yariguies/Concordia1/SB1Concordia1-2018-02-19_23-10.wav	2018-02-19	Orlando Acevedo-Charry
SB1Concordia2-2018-02-19_23-10.wav	Environmental sound	Instituto Humboldt (IAvH)	SB1Concordia2-2018-02-19_23-10.wav	SB1Concordia2	Passive Acoustic Sampling - ARBIMON recording	1	minute	1-minute recording every 10 minutes	2018-02-19	23:10:00	Subtropical moist forest	Proyecto: SantanderBio1. Muestreo coordinado por: Orlando Acevedo-Charry	SA	Concordia stream	Colombia	CO	Santander	El Carmen de Chucurí	Cascajales	Estribaciones de la Serranía de los Yariguíes - La Belleza - Concordia2	799	775	800	6.55692	-73.5779	Decimal coordinates	WGS84	6.55692	-73.5779	WGS84	SB1Concordia2-2018-02-19_23-10.wav	Environmental sound	.wav	http://colecciones.humboldt.org.co/rec/sonidos/publicaciones/MAP/OAC/1-Yariguies/Concordia2/SB1Concordia2-2018-02-19_23-10.wav	2018-02-19	Orlando Acevedo-Charry
SB1Concordia1-2018-02-19_23-20.wav	Environmental sound	Instituto Humboldt (IAvH)	SB1Concordia1-2018-02-19_23-20.wav	SB1Concordia1	Passive Acoustic Sampling - ARBIMON recording	1	minute	1-minute recording every 10 minutes	2018-02-19	23:20:00	Subtropical moist forest	Proyecto: SantanderBio1. Muestreo coordinado por: Orlando Acevedo-Charry	SA	Concordia stream	Colombia	CO	Santander	El Carmen de Chucurí	Cascajales	Estribaciones de la Serranía de los Yariguíes - La Belleza - Concordia1	779	775	800	6.55836	-73.5772	Decimal coordinates	WGS84	6.55836	-73.5772	WGS84	SB1Concordia1-2018-02-19_23-20.wav	Environmental sound	.wav	http://colecciones.humboldt.org.co/rec/sonidos/publicaciones/MAP/OAC/1-Yariguies/Concordia1/SB1Concordia1-2018-02-19_23-20.wav	2018-02-19	Orlando Acevedo-Charry
SB1Concordia2-2018-02-19_23-20.wav	Environmental sound	Instituto Humboldt (IAvH)	SB1Concordia2-2018-02-19_23-20.wav	SB1Concordia2	Passive Acoustic Sampling - ARBIMON recording	1	minute	1-minute recording every 10 minutes	2018-02-19	23:20:00	Subtropical moist forest	Proyecto: SantanderBio1. Muestreo coordinado por: Orlando Acevedo-Charry	SA	Concordia stream	Colombia	CO	Santander	El Carmen de Chucurí	Cascajales	Estribaciones de la Serranía de los Yariguíes - La Belleza - Concordia2	799	775	800	6.55692	-73.5779	Decimal coordinates	WGS84	6.55692	-73.5779	WGS84	SB1Concordia2-2018-02-19_23-20.wav	Environmental sound	.wav	http://colecciones.humboldt.org.co/rec/sonidos/publicaciones/MAP/OAC/1-Yariguies/Concordia2/SB1Concordia2-2018-02-19_23-20.wav	2018-02-19	Orlando Acevedo-Charry
SB1Concordia1-2018-02-19_23-30.wav	Environmental sound	Instituto Humboldt (IAvH)	SB1Concordia1-2018-02-19_23-30.wav	SB1Concordia1	Passive Acoustic Sampling - ARBIMON recording	1	minute	1-minute recording every 10 minutes	2018-02-19	23:30:00	Subtropical moist forest	Proyecto: SantanderBio1. Muestreo coordinado por: Orlando Acevedo-Charry	SA	Concordia stream	Colombia	CO	Santander	El Carmen de Chucurí	Cascajales	Estribaciones de la Serranía de los Yariguíes - La Belleza - Concordia1	779	775	800	6.55836	-73.5772	Decimal coordinates	WGS84	6.55836	-73.5772	WGS84	SB1Concordia1-2018-02-19_23-30.wav	Environmental sound	.wav	http://colecciones.humboldt.org.co/rec/sonidos/publicaciones/MAP/OAC/1-Yariguies/Concordia1/SB1Concordia1-2018-02-19_23-30.wav	2018-02-19	Orlando Acevedo-Charry
SB1Concordia2-2018-02-19_23-30.wav	Environmental sound	Instituto Humboldt (IAvH)	SB1Concordia2-2018-02-19_23-30.wav	SB1Concordia2	Passive Acoustic Sampling - ARBIMON recording	1	minute	1-minute recording every 10 minutes	2018-02-19	23:30:00	Subtropical moist forest	Proyecto: SantanderBio1. Muestreo coordinado por: Orlando Acevedo-Charry	SA	Concordia stream	Colombia	CO	Santander	El Carmen de Chucurí	Cascajales	Estribaciones de la Serranía de los Yariguíes - La Belleza - Concordia2	799	775	800	6.55692	-73.5779	Decimal coordinates	WGS84	6.55692	-73.5779	WGS84	SB1Concordia2-2018-02-19_23-30.wav	Environmental sound	.wav	http://colecciones.humboldt.org.co/rec/sonidos/publicaciones/MAP/OAC/1-Yariguies/Concordia2/SB1Concordia2-2018-02-19_23-30.wav	2018-02-19	Orlando Acevedo-Charry
SB1Concordia1-2018-02-19_23-40.wav	Environmental sound	Instituto Humboldt (IAvH)	SB1Concordia1-2018-02-19_23-40.wav	SB1Concordia1	Passive Acoustic Sampling - ARBIMON recording	1	minute	1-minute recording every 10 minutes	2018-02-19	23:40:00	Subtropical moist forest	Proyecto: SantanderBio1. Muestreo coordinado por: Orlando Acevedo-Charry	SA	Concordia stream	Colombia	CO	Santander	El Carmen de Chucurí	Cascajales	Estribaciones de la Serranía de los Yariguíes - La Belleza - Concordia1	779	775	800	6.55836	-73.5772	Decimal coordinates	WGS84	6.55836	-73.5772	WGS84	SB1Concordia1-2018-02-19_23-40.wav	Environmental sound	.wav	http://colecciones.humboldt.org.co/rec/sonidos/publicaciones/MAP/OAC/1-Yariguies/Concordia1/SB1Concordia1-2018-02-19_23-40.wav	2018-02-19	Orlando Acevedo-Charry
SB1Concordia2-2018-02-19_23-40.wav	Environmental sound	Instituto Humboldt (IAvH)	SB1Concordia2-2018-02-19_23-40.wav	SB1Concordia2	Passive Acoustic Sampling - ARBIMON recording	1	minute	1-minute recording every 10 minutes	2018-02-19	23:40:00	Subtropical moist forest	Proyecto: SantanderBio1. Muestreo coordinado por: Orlando Acevedo-Charry	SA	Concordia stream	Colombia	CO	Santander	El Carmen de Chucurí	Cascajales	Estribaciones de la Serranía de los Yariguíes - La Belleza - Concordia2	799	775	800	6.55692	-73.5779	Decimal coordinates	WGS84	6.55692	-73.5779	WGS84	SB1Concordia2-2018-02-19_23-40.wav	Environmental sound	.wav	http://colecciones.humboldt.org.co/rec/sonidos/publicaciones/MAP/OAC/1-Yariguies/Concordia2/SB1Concordia2-2018-02-19_23-40.wav	2018-02-19	Orlando Acevedo-Charry
SB1Concordia1-2018-02-19_23-50.wav	Environmental sound	Instituto Humboldt (IAvH)	SB1Concordia1-2018-02-19_23-50.wav	SB1Concordia1	Passive Acoustic Sampling - ARBIMON recording	1	minute	1-minute recording every 10 minutes	2018-02-19	23:50:00	Subtropical moist forest	Proyecto: SantanderBio1. Muestreo coordinado por: Orlando Acevedo-Charry	SA	Concordia stream	Colombia	CO	Santander	El Carmen de Chucurí	Cascajales	Estribaciones de la Serranía de los Yariguíes - La Belleza - Concordia1	779	775	800	6.55836	-73.5772	Decimal coordinates	WGS84	6.55836	-73.5772	WGS84	SB1Concordia1-2018-02-19_23-50.wav	Environmental sound	.wav	http://colecciones.humboldt.org.co/rec/sonidos/publicaciones/MAP/OAC/1-Yariguies/Concordia1/SB1Concordia1-2018-02-19_23-50.wav	2018-02-19	Orlando Acevedo-Charry
SB1Concordia2-2018-02-19_23-50.wav	Environmental sound	Instituto Humboldt (IAvH)	SB1Concordia2-2018-02-19_23-50.wav	SB1Concordia2	Passive Acoustic Sampling - ARBIMON recording	1	minute	1-minute recording every 10 minutes	2018-02-19	23:50:00	Subtropical moist forest	Proyecto: SantanderBio1. Muestreo coordinado por: Orlando Acevedo-Charry	SA	Concordia stream	Colombia	CO	Santander	El Carmen de Chucurí	Cascajales	Estribaciones de la Serranía de los Yariguíes - La Belleza - Concordia2	799	775	800	6.55692	-73.5779	Decimal coordinates	WGS84	6.55692	-73.5779	WGS84	SB1Concordia2-2018-02-19_23-50.wav	Environmental sound	.wav	http://colecciones.humboldt.org.co/rec/sonidos/publicaciones/MAP/OAC/1-Yariguies/Concordia2/SB1Concordia2-2018-02-19_23-50.wav	2018-02-19	Orlando Acevedo-Charry
SB1Concordia1-2018-02-20_00-00.wav	Environmental sound	Instituto Humboldt (IAvH)	SB1Concordia1-2018-02-20_00-00.wav	SB1Concordia1	Passive Acoustic Sampling - ARBIMON recording	1	minute	1-minute recording every 10 minutes	2018-02-20	00:00:00	Subtropical moist forest	Proyecto: SantanderBio1. Muestreo coordinado por: Orlando Acevedo-Charry	SA	Concordia stream	Colombia	CO	Santander	El Carmen de Chucurí	Cascajales	Estribaciones de la Serranía de los Yariguíes - La Belleza - Concordia1	779	775	800	6.55836	-73.5772	Decimal coordinates	WGS84	6.55836	-73.5772	WGS84	SB1Concordia1-2018-02-20_00-00.wav	Environmental sound	.wav	http://colecciones.humboldt.org.co/rec/sonidos/publicaciones/MAP/OAC/1-Yariguies/Concordia1/SB1Concordia1-2018-02-20_00-00.wav	2018-02-20	Orlando Acevedo-Charry
SB1Concordia2-2018-02-20_00-00.wav	Environmental sound	Instituto Humboldt (IAvH)	SB1Concordia2-2018-02-20_00-00.wav	SB1Concordia2	Passive Acoustic Sampling - ARBIMON recording	1	minute	1-minute recording every 10 minutes	2018-02-20	00:00:00	Subtropical moist forest	Proyecto: SantanderBio1. Muestreo coordinado por: Orlando Acevedo-Charry	SA	Concordia stream	Colombia	CO	Santander	El Carmen de Chucurí	Cascajales	Estribaciones de la Serranía de los Yariguíes - La Belleza - Concordia2	799	775	800	6.55692	-73.5779	Decimal coordinates	WGS84	6.55692	-73.5779	WGS84	SB1Concordia2-2018-02-20_00-00.wav	Environmental sound	.wav	http://colecciones.humboldt.org.co/rec/sonidos/publicaciones/MAP/OAC/1-Yariguies/Concordia2/SB1Concordia2-2018-02-20_00-00.wav	2018-02-20	Orlando Acevedo-Charry
SB1Concordia1-2018-02-20_00-10.wav	Environmental sound	Instituto Humboldt (IAvH)	SB1Concordia1-2018-02-20_00-10.wav	SB1Concordia1	Passive Acoustic Sampling - ARBIMON recording	1	minute	1-minute recording every 10 minutes	2018-02-20	00:10:00	Subtropical moist forest	Proyecto: SantanderBio1. Muestreo coordinado por: Orlando Acevedo-Charry	SA	Concordia stream	Colombia	CO	Santander	El Carmen de Chucurí	Cascajales	Estribaciones de la Serranía de los Yariguíes - La Belleza - Concordia1	779	775	800	6.55836	-73.5772	Decimal coordinates	WGS84	6.55836	-73.5772	WGS84	SB1Concordia1-2018-02-20_00-10.wav	Environmental sound	.wav	http://colecciones.humboldt.org.co/rec/sonidos/publicaciones/MAP/OAC/1-Yariguies/Concordia1/SB1Concordia1-2018-02-20_00-10.wav	2018-02-20	Orlando Acevedo-Charry
SB1Concordia2-2018-02-20_00-10.wav	Environmental sound	Instituto Humboldt (IAvH)	SB1Concordia2-2018-02-20_00-10.wav	SB1Concordia2	Passive Acoustic Sampling - ARBIMON recording	1	minute	1-minute recording every 10 minutes	2018-02-20	00:10:00	Subtropical moist forest	Proyecto: SantanderBio1. Muestreo coordinado por: Orlando Acevedo-Charry	SA	Concordia stream	Colombia	CO	Santander	El Carmen de Chucurí	Cascajales	Estribaciones de la Serranía de los Yariguíes - La Belleza - Concordia2	799	775	800	6.55692	-73.5779	Decimal coordinates	WGS84	6.55692	-73.5779	WGS84	SB1Concordia2-2018-02-20_00-10.wav	Environmental sound	.wav	http://colecciones.humboldt.org.co/rec/sonidos/publicaciones/MAP/OAC/1-Yariguies/Concordia2/SB1Concordia2-2018-02-20_00-10.wav	2018-02-20	Orlando Acevedo-Charry
SB1Concordia1-2018-02-20_00-20.wav	Environmental sound	Instituto Humboldt (IAvH)	SB1Concordia1-2018-02-20_00-20.wav	SB1Concordia1	Passive Acoustic Sampling - ARBIMON recording	1	minute	1-minute recording every 10 minutes	2018-02-20	00:20:00	Subtropical moist forest	Proyecto: SantanderBio1. Muestreo coordinado por: Orlando Acevedo-Charry	SA	Concordia stream	Colombia	CO	Santander	El Carmen de Chucurí	Cascajales	Estribaciones de la Serranía de los Yariguíes - La Belleza - Concordia1	779	775	800	6.55836	-73.5772	Decimal coordinates	WGS84	6.55836	-73.5772	WGS84	SB1Concordia1-2018-02-20_00-20.wav	Environmental sound	.wav	http://colecciones.humboldt.org.co/rec/sonidos/publicaciones/MAP/OAC/1-Yariguies/Concordia1/SB1Concordia1-2018-02-20_00-20.wav	2018-02-20	Orlando Acevedo-Charry
SB1Concordia2-2018-02-20_00-20.wav	Environmental sound	Instituto Humboldt (IAvH)	SB1Concordia2-2018-02-20_00-20.wav	SB1Concordia2	Passive Acoustic Sampling - ARBIMON recording	1	minute	1-minute recording every 10 minutes	2018-02-20	00:20:00	Subtropical moist forest	Proyecto: SantanderBio1. Muestreo coordinado por: Orlando Acevedo-Charry	SA	Concordia stream	Colombia	CO	Santander	El Carmen de Chucurí	Cascajales	Estribaciones de la Serranía de los Yariguíes - La Belleza - Concordia2	799	775	800	6.55692	-73.5779	Decimal coordinates	WGS84	6.55692	-73.5779	WGS84	SB1Concordia2-2018-02-20_00-20.wav	Environmental sound	.wav	http://colecciones.humboldt.org.co/rec/sonidos/publicaciones/MAP/OAC/1-Yariguies/Concordia2/SB1Concordia2-2018-02-20_00-20.wav	2018-02-20	Orlando Acevedo-Charry
SB1Concordia1-2018-02-20_00-30.wav	Environmental sound	Instituto Humboldt (IAvH)	SB1Concordia1-2018-02-20_00-30.wav	SB1Concordia1	Passive Acoustic Sampling - ARBIMON recording	1	minute	1-minute recording every 10 minutes	2018-02-20	00:30:00	Subtropical moist forest	Proyecto: SantanderBio1. Muestreo coordinado por: Orlando Acevedo-Charry	SA	Concordia stream	Colombia	CO	Santander	El Carmen de Chucurí	Cascajales	Estribaciones de la Serranía de los Yariguíes - La Belleza - Concordia1	779	775	800	6.55836	-73.5772	Decimal coordinates	WGS84	6.55836	-73.5772	WGS84	SB1Concordia1-2018-02-20_00-30.wav	Environmental sound	.wav	http://colecciones.humboldt.org.co/rec/sonidos/publicaciones/MAP/OAC/1-Yariguies/Concordia1/SB1Concordia1-2018-02-20_00-30.wav	2018-02-20	Orlando Acevedo-Charry
SB1Concordia2-2018-02-20_00-30.wav	Environmental sound	Instituto Humboldt (IAvH)	SB1Concordia2-2018-02-20_00-30.wav	SB1Concordia2	Passive Acoustic Sampling - ARBIMON recording	1	minute	1-minute recording every 10 minutes	2018-02-20	00:30:00	Subtropical moist forest	Proyecto: SantanderBio1. Muestreo coordinado por: Orlando Acevedo-Charry	SA	Concordia stream	Colombia	CO	Santander	El Carmen de Chucurí	Cascajales	Estribaciones de la Serranía de los Yariguíes - La Belleza - Concordia2	799	775	800	6.55692	-73.5779	Decimal coordinates	WGS84	6.55692	-73.5779	WGS84	SB1Concordia2-2018-02-20_00-30.wav	Environmental sound	.wav	http://colecciones.humboldt.org.co/rec/sonidos/publicaciones/MAP/OAC/1-Yariguies/Concordia2/SB1Concordia2-2018-02-20_00-30.wav	2018-02-20	Orlando Acevedo-Charry
SB1Concordia1-2018-02-20_00-40.wav	Environmental sound	Instituto Humboldt (IAvH)	SB1Concordia1-2018-02-20_00-40.wav	SB1Concordia1	Passive Acoustic Sampling - ARBIMON recording	1	minute	1-minute recording every 10 minutes	2018-02-20	00:40:00	Subtropical moist forest	Proyecto: SantanderBio1. Muestreo coordinado por: Orlando Acevedo-Charry	SA	Concordia stream	Colombia	CO	Santander	El Carmen de Chucurí	Cascajales	Estribaciones de la Serranía de los Yariguíes - La Belleza - Concordia1	779	775	800	6.55836	-73.5772	Decimal coordinates	WGS84	6.55836	-73.5772	WGS84	SB1Concordia1-2018-02-20_00-40.wav	Environmental sound	.wav	http://colecciones.humboldt.org.co/rec/sonidos/publicaciones/MAP/OAC/1-Yariguies/Concordia1/SB1Concordia1-2018-02-20_00-40.wav	2018-02-20	Orlando Acevedo-Charry
SB1Concordia2-2018-02-20_00-40.wav	Environmental sound	Instituto Humboldt (IAvH)	SB1Concordia2-2018-02-20_00-40.wav	SB1Concordia2	Passive Acoustic Sampling - ARBIMON recording	1	minute	1-minute recording every 10 minutes	2018-02-20	00:40:00	Subtropical moist forest	Proyecto: SantanderBio1. Muestreo coordinado por: Orlando Acevedo-Charry	SA	Concordia stream	Colombia	CO	Santander	El Carmen de Chucurí	Cascajales	Estribaciones de la Serranía de los Yariguíes - La Belleza - Concordia2	799	775	800	6.55692	-73.5779	Decimal coordinates	WGS84	6.55692	-73.5779	WGS84	SB1Concordia2-2018-02-20_00-40.wav	Environmental sound	.wav	http://colecciones.humboldt.org.co/rec/sonidos/publicaciones/MAP/OAC/1-Yariguies/Concordia2/SB1Concordia2-2018-02-20_00-40.wav	2018-02-20	Orlando Acevedo-Charry
SB1Concordia1-2018-02-20_00-50.wav	Environmental sound	Instituto Humboldt (IAvH)	SB1Concordia1-2018-02-20_00-50.wav	SB1Concordia1	Passive Acoustic Sampling - ARBIMON recording	1	minute	1-minute recording every 10 minutes	2018-02-20	00:50:00	Subtropical moist forest	Proyecto: SantanderBio1. Muestreo coordinado por: Orlando Acevedo-Charry	SA	Concordia stream	Colombia	CO	Santander	El Carmen de Chucurí	Cascajales	Estribaciones de la Serranía de los Yariguíes - La Belleza - Concordia1	779	775	800	6.55836	-73.5772	Decimal coordinates	WGS84	6.55836	-73.5772	WGS84	SB1Concordia1-2018-02-20_00-50.wav	Environmental sound	.wav	http://colecciones.humboldt.org.co/rec/sonidos/publicaciones/MAP/OAC/1-Yariguies/Concordia1/SB1Concordia1-2018-02-20_00-50.wav	2018-02-20	Orlando Acevedo-Charry
SB1Concordia2-2018-02-20_00-50.wav	Environmental sound	Instituto Humboldt (IAvH)	SB1Concordia2-2018-02-20_00-50.wav	SB1Concordia2	Passive Acoustic Sampling - ARBIMON recording	1	minute	1-minute recording every 10 minutes	2018-02-20	00:50:00	Subtropical moist forest	Proyecto: SantanderBio1. Muestreo coordinado por: Orlando Acevedo-Charry	SA	Concordia stream	Colombia	CO	Santander	El Carmen de Chucurí	Cascajales	Estribaciones de la Serranía de los Yariguíes - La Belleza - Concordia2	799	775	800	6.55692	-73.5779	Decimal coordinates	WGS84	6.55692	-73.5779	WGS84	SB1Concordia2-2018-02-20_00-50.wav	Environmental sound	.wav	http://colecciones.humboldt.org.co/rec/sonidos/publicaciones/MAP/OAC/1-Yariguies/Concordia2/SB1Concordia2-2018-02-20_00-50.wav	2018-02-20	Orlando Acevedo-Charry
SB1Concordia1-2018-02-20_01-00.wav	Environmental sound	Instituto Humboldt (IAvH)	SB1Concordia1-2018-02-20_01-00.wav	SB1Concordia1	Passive Acoustic Sampling - ARBIMON recording	1	minute	1-minute recording every 10 minutes	2018-02-20	01:00:00	Subtropical moist forest	Proyecto: SantanderBio1. Muestreo coordinado por: Orlando Acevedo-Charry	SA	Concordia stream	Colombia	CO	Santander	El Carmen de Chucurí	Cascajales	Estribaciones de la Serranía de los Yariguíes - La Belleza - Concordia1	779	775	800	6.55836	-73.5772	Decimal coordinates	WGS84	6.55836	-73.5772	WGS84	SB1Concordia1-2018-02-20_01-00.wav	Environmental sound	.wav	http://colecciones.humboldt.org.co/rec/sonidos/publicaciones/MAP/OAC/1-Yariguies/Concordia1/SB1Concordia1-2018-02-20_01-00.wav	2018-02-20	Orlando Acevedo-Charry
SB1Concordia2-2018-02-20_01-00.wav	Environmental sound	Instituto Humboldt (IAvH)	SB1Concordia2-2018-02-20_01-00.wav	SB1Concordia2	Passive Acoustic Sampling - ARBIMON recording	1	minute	1-minute recording every 10 minutes	2018-02-20	01:00:00	Subtropical moist forest	Proyecto: SantanderBio1. Muestreo coordinado por: Orlando Acevedo-Charry	SA	Concordia stream	Colombia	CO	Santander	El Carmen de Chucurí	Cascajales	Estribaciones de la Serranía de los Yariguíes - La Belleza - Concordia2	799	775	800	6.55692	-73.5779	Decimal coordinates	WGS84	6.55692	-73.5779	WGS84	SB1Concordia2-2018-02-20_01-00.wav	Environmental sound	.wav	http://colecciones.humboldt.org.co/rec/sonidos/publicaciones/MAP/OAC/1-Yariguies/Concordia2/SB1Concordia2-2018-02-20_01-00.wav	2018-02-20	Orlando Acevedo-Charry
SB1Concordia1-2018-02-20_01-10.wav	Environmental sound	Instituto Humboldt (IAvH)	SB1Concordia1-2018-02-20_01-10.wav	SB1Concordia1	Passive Acoustic Sampling - ARBIMON recording	1	minute	1-minute recording every 10 minutes	2018-02-20	01:10:00	Subtropical moist forest	Proyecto: SantanderBio1. Muestreo coordinado por: Orlando Acevedo-Charry	SA	Concordia stream	Colombia	CO	Santander	El Carmen de Chucurí	Cascajales	Estribaciones de la Serranía de los Yariguíes - La Belleza - Concordia1	779	775	800	6.55836	-73.5772	Decimal coordinates	WGS84	6.55836	-73.5772	WGS84	SB1Concordia1-2018-02-20_01-10.wav	Environmental sound	.wav	http://colecciones.humboldt.org.co/rec/sonidos/publicaciones/MAP/OAC/1-Yariguies/Concordia1/SB1Concordia1-2018-02-20_01-10.wav	2018-02-20	Orlando Acevedo-Charry
SB1Concordia2-2018-02-20_01-10.wav	Environmental sound	Instituto Humboldt (IAvH)	SB1Concordia2-2018-02-20_01-10.wav	SB1Concordia2	Passive Acoustic Sampling - ARBIMON recording	1	minute	1-minute recording every 10 minutes	2018-02-20	01:10:00	Subtropical moist forest	Proyecto: SantanderBio1. Muestreo coordinado por: Orlando Acevedo-Charry	SA	Concordia stream	Colombia	CO	Santander	El Carmen de Chucurí	Cascajales	Estribaciones de la Serranía de los Yariguíes - La Belleza - Concordia2	799	775	800	6.55692	-73.5779	Decimal coordinates	WGS84	6.55692	-73.5779	WGS84	SB1Concordia2-2018-02-20_01-10.wav	Environmental sound	.wav	http://colecciones.humboldt.org.co/rec/sonidos/publicaciones/MAP/OAC/1-Yariguies/Concordia2/SB1Concordia2-2018-02-20_01-10.wav	2018-02-20	Orlando Acevedo-Charry
SB1Concordia1-2018-02-20_01-20.wav	Environmental sound	Instituto Humboldt (IAvH)	SB1Concordia1-2018-02-20_01-20.wav	SB1Concordia1	Passive Acoustic Sampling - ARBIMON recording	1	minute	1-minute recording every 10 minutes	2018-02-20	01:20:00	Subtropical moist forest	Proyecto: SantanderBio1. Muestreo coordinado por: Orlando Acevedo-Charry	SA	Concordia stream	Colombia	CO	Santander	El Carmen de Chucurí	Cascajales	Estribaciones de la Serranía de los Yariguíes - La Belleza - Concordia1	779	775	800	6.55836	-73.5772	Decimal coordinates	WGS84	6.55836	-73.5772	WGS84	SB1Concordia1-2018-02-20_01-20.wav	Environmental sound	.wav	http://colecciones.humboldt.org.co/rec/sonidos/publicaciones/MAP/OAC/1-Yariguies/Concordia1/SB1Concordia1-2018-02-20_01-20.wav	2018-02-20	Orlando Acevedo-Charry
SB1Concordia2-2018-02-20_01-20.wav	Environmental sound	Instituto Humboldt (IAvH)	SB1Concordia2-2018-02-20_01-20.wav	SB1Concordia2	Passive Acoustic Sampling - ARBIMON recording	1	minute	1-minute recording every 10 minutes	2018-02-20	01:20:00	Subtropical moist forest	Proyecto: SantanderBio1. Muestreo coordinado por: Orlando Acevedo-Charry	SA	Concordia stream	Colombia	CO	Santander	El Carmen de Chucurí	Cascajales	Estribaciones de la Serranía de los Yariguíes - La Belleza - Concordia2	799	775	800	6.55692	-73.5779	Decimal coordinates	WGS84	6.55692	-73.5779	WGS84	SB1Concordia2-2018-02-20_01-20.wav	Environmental sound	.wav	http://colecciones.humboldt.org.co/rec/sonidos/publicaciones/MAP/OAC/1-Yariguies/Concordia2/SB1Concordia2-2018-02-20_01-20.wav	2018-02-20	Orlando Acevedo-Charry
SB1Concordia1-2018-02-20_01-30.wav	Environmental sound	Instituto Humboldt (IAvH)	SB1Concordia1-2018-02-20_01-30.wav	SB1Concordia1	Passive Acoustic Sampling - ARBIMON recording	1	minute	1-minute recording every 10 minutes	2018-02-20	01:30:00	Subtropical moist forest	Proyecto: SantanderBio1. Muestreo coordinado por: Orlando Acevedo-Charry	SA	Concordia stream	Colombia	CO	Santander	El Carmen de Chucurí	Cascajales	Estribaciones de la Serranía de los Yariguíes - La Belleza - Concordia1	779	775	800	6.55836	-73.5772	Decimal coordinates	WGS84	6.55836	-73.5772	WGS84	SB1Concordia1-2018-02-20_01-30.wav	Environmental sound	.wav	http://colecciones.humboldt.org.co/rec/sonidos/publicaciones/MAP/OAC/1-Yariguies/Concordia1/SB1Concordia1-2018-02-20_01-30.wav	2018-02-20	Orlando Acevedo-Charry
SB1Concordia2-2018-02-20_01-30.wav	Environmental sound	Instituto Humboldt (IAvH)	SB1Concordia2-2018-02-20_01-30.wav	SB1Concordia2	Passive Acoustic Sampling - ARBIMON recording	1	minute	1-minute recording every 10 minutes	2018-02-20	01:30:00	Subtropical moist forest	Proyecto: SantanderBio1. Muestreo coordinado por: Orlando Acevedo-Charry	SA	Concordia stream	Colombia	CO	Santander	El Carmen de Chucurí	Cascajales	Estribaciones de la Serranía de los Yariguíes - La Belleza - Concordia2	799	775	800	6.55692	-73.5779	Decimal coordinates	WGS84	6.55692	-73.5779	WGS84	SB1Concordia2-2018-02-20_01-30.wav	Environmental sound	.wav	http://colecciones.humboldt.org.co/rec/sonidos/publicaciones/MAP/OAC/1-Yariguies/Concordia2/SB1Concordia2-2018-02-20_01-30.wav	2018-02-20	Orlando Acevedo-Charry
SB1Concordia1-2018-02-20_01-40.wav	Environmental sound	Instituto Humboldt (IAvH)	SB1Concordia1-2018-02-20_01-40.wav	SB1Concordia1	Passive Acoustic Sampling - ARBIMON recording	1	minute	1-minute recording every 10 minutes	2018-02-20	01:40:00	Subtropical moist forest	Proyecto: SantanderBio1. Muestreo coordinado por: Orlando Acevedo-Charry	SA	Concordia stream	Colombia	CO	Santander	El Carmen de Chucurí	Cascajales	Estribaciones de la Serranía de los Yariguíes - La Belleza - Concordia1	779	775	800	6.55836	-73.5772	Decimal coordinates	WGS84	6.55836	-73.5772	WGS84	SB1Concordia1-2018-02-20_01-40.wav	Environmental sound	.wav	http://colecciones.humboldt.org.co/rec/sonidos/publicaciones/MAP/OAC/1-Yariguies/Concordia1/SB1Concordia1-2018-02-20_01-40.wav	2018-02-20	Orlando Acevedo-Charry
SB1Concordia2-2018-02-20_01-40.wav	Environmental sound	Instituto Humboldt (IAvH)	SB1Concordia2-2018-02-20_01-40.wav	SB1Concordia2	Passive Acoustic Sampling - ARBIMON recording	1	minute	1-minute recording every 10 minutes	2018-02-20	01:40:00	Subtropical moist forest	Proyecto: SantanderBio1. Muestreo coordinado por: Orlando Acevedo-Charry	SA	Concordia stream	Colombia	CO	Santander	El Carmen de Chucurí	Cascajales	Estribaciones de la Serranía de los Yariguíes - La Belleza - Concordia2	799	775	800	6.55692	-73.5779	Decimal coordinates	WGS84	6.55692	-73.5779	WGS84	SB1Concordia2-2018-02-20_01-40.wav	Environmental sound	.wav	http://colecciones.humboldt.org.co/rec/sonidos/publicaciones/MAP/OAC/1-Yariguies/Concordia2/SB1Concordia2-2018-02-20_01-40.wav	2018-02-20	Orlando Acevedo-Charry
SB1Concordia1-2018-02-20_01-50.wav	Environmental sound	Instituto Humboldt (IAvH)	SB1Concordia1-2018-02-20_01-50.wav	SB1Concordia1	Passive Acoustic Sampling - ARBIMON recording	1	minute	1-minute recording every 10 minutes	2018-02-20	01:50:00	Subtropical moist forest	Proyecto: SantanderBio1. Muestreo coordinado por: Orlando Acevedo-Charry	SA	Concordia stream	Colombia	CO	Santander	El Carmen de Chucurí	Cascajales	Estribaciones de la Serranía de los Yariguíes - La Belleza - Concordia1	779	775	800	6.55836	-73.5772	Decimal coordinates	WGS84	6.55836	-73.5772	WGS84	SB1Concordia1-2018-02-20_01-50.wav	Environmental sound	.wav	http://colecciones.humboldt.org.co/rec/sonidos/publicaciones/MAP/OAC/1-Yariguies/Concordia1/SB1Concordia1-2018-02-20_01-50.wav	2018-02-20	Orlando Acevedo-Charry
SB1Concordia2-2018-02-20_01-50.wav	Environmental sound	Instituto Humboldt (IAvH)	SB1Concordia2-2018-02-20_01-50.wav	SB1Concordia2	Passive Acoustic Sampling - ARBIMON recording	1	minute	1-minute recording every 10 minutes	2018-02-20	01:50:00	Subtropical moist forest	Proyecto: SantanderBio1. Muestreo coordinado por: Orlando Acevedo-Charry	SA	Concordia stream	Colombia	CO	Santander	El Carmen de Chucurí	Cascajales	Estribaciones de la Serranía de los Yariguíes - La Belleza - Concordia2	799	775	800	6.55692	-73.5779	Decimal coordinates	WGS84	6.55692	-73.5779	WGS84	SB1Concordia2-2018-02-20_01-50.wav	Environmental sound	.wav	http://colecciones.humboldt.org.co/rec/sonidos/publicaciones/MAP/OAC/1-Yariguies/Concordia2/SB1Concordia2-2018-02-20_01-50.wav	2018-02-20	Orlando Acevedo-Charry
SB1Concordia1-2018-02-20_02-00.wav	Environmental sound	Instituto Humboldt (IAvH)	SB1Concordia1-2018-02-20_02-00.wav	SB1Concordia1	Passive Acoustic Sampling - ARBIMON recording	1	minute	1-minute recording every 10 minutes	2018-02-20	02:00:00	Subtropical moist forest	Proyecto: SantanderBio1. Muestreo coordinado por: Orlando Acevedo-Charry	SA	Concordia stream	Colombia	CO	Santander	El Carmen de Chucurí	Cascajales	Estribaciones de la Serranía de los Yariguíes - La Belleza - Concordia1	779	775	800	6.55836	-73.5772	Decimal coordinates	WGS84	6.55836	-73.5772	WGS84	SB1Concordia1-2018-02-20_02-00.wav	Environmental sound	.wav	http://colecciones.humboldt.org.co/rec/sonidos/publicaciones/MAP/OAC/1-Yariguies/Concordia1/SB1Concordia1-2018-02-20_02-00.wav	2018-02-20	Orlando Acevedo-Charry
SB1Concordia2-2018-02-20_02-00.wav	Environmental sound	Instituto Humboldt (IAvH)	SB1Concordia2-2018-02-20_02-00.wav	SB1Concordia2	Passive Acoustic Sampling - ARBIMON recording	1	minute	1-minute recording every 10 minutes	2018-02-20	02:00:00	Subtropical moist forest	Proyecto: SantanderBio1. Muestreo coordinado por: Orlando Acevedo-Charry	SA	Concordia stream	Colombia	CO	Santander	El Carmen de Chucurí	Cascajales	Estribaciones de la Serranía de los Yariguíes - La Belleza - Concordia2	799	775	800	6.55692	-73.5779	Decimal coordinates	WGS84	6.55692	-73.5779	WGS84	SB1Concordia2-2018-02-20_02-00.wav	Environmental sound	.wav	http://colecciones.humboldt.org.co/rec/sonidos/publicaciones/MAP/OAC/1-Yariguies/Concordia2/SB1Concordia2-2018-02-20_02-00.wav	2018-02-20	Orlando Acevedo-Charry
SB1Concordia1-2018-02-20_02-10.wav	Environmental sound	Instituto Humboldt (IAvH)	SB1Concordia1-2018-02-20_02-10.wav	SB1Concordia1	Passive Acoustic Sampling - ARBIMON recording	1	minute	1-minute recording every 10 minutes	2018-02-20	02:10:00	Subtropical moist forest	Proyecto: SantanderBio1. Muestreo coordinado por: Orlando Acevedo-Charry	SA	Concordia stream	Colombia	CO	Santander	El Carmen de Chucurí	Cascajales	Estribaciones de la Serranía de los Yariguíes - La Belleza - Concordia1	779	775	800	6.55836	-73.5772	Decimal coordinates	WGS84	6.55836	-73.5772	WGS84	SB1Concordia1-2018-02-20_02-10.wav	Environmental sound	.wav	http://colecciones.humboldt.org.co/rec/sonidos/publicaciones/MAP/OAC/1-Yariguies/Concordia1/SB1Concordia1-2018-02-20_02-10.wav	2018-02-20	Orlando Acevedo-Charry
SB1Concordia2-2018-02-20_02-10.wav	Environmental sound	Instituto Humboldt (IAvH)	SB1Concordia2-2018-02-20_02-10.wav	SB1Concordia2	Passive Acoustic Sampling - ARBIMON recording	1	minute	1-minute recording every 10 minutes	2018-02-20	02:10:00	Subtropical moist forest	Proyecto: SantanderBio1. Muestreo coordinado por: Orlando Acevedo-Charry	SA	Concordia stream	Colombia	CO	Santander	El Carmen de Chucurí	Cascajales	Estribaciones de la Serranía de los Yariguíes - La Belleza - Concordia2	799	775	800	6.55692	-73.5779	Decimal coordinates	WGS84	6.55692	-73.5779	WGS84	SB1Concordia2-2018-02-20_02-10.wav	Environmental sound	.wav	http://colecciones.humboldt.org.co/rec/sonidos/publicaciones/MAP/OAC/1-Yariguies/Concordia2/SB1Concordia2-2018-02-20_02-10.wav	2018-02-20	Orlando Acevedo-Charry
SB1Concordia1-2018-02-20_02-20.wav	Environmental sound	Instituto Humboldt (IAvH)	SB1Concordia1-2018-02-20_02-20.wav	SB1Concordia1	Passive Acoustic Sampling - ARBIMON recording	1	minute	1-minute recording every 10 minutes	2018-02-20	02:20:00	Subtropical moist forest	Proyecto: SantanderBio1. Muestreo coordinado por: Orlando Acevedo-Charry	SA	Concordia stream	Colombia	CO	Santander	El Carmen de Chucurí	Cascajales	Estribaciones de la Serranía de los Yariguíes - La Belleza - Concordia1	779	775	800	6.55836	-73.5772	Decimal coordinates	WGS84	6.55836	-73.5772	WGS84	SB1Concordia1-2018-02-20_02-20.wav	Environmental sound	.wav	http://colecciones.humboldt.org.co/rec/sonidos/publicaciones/MAP/OAC/1-Yariguies/Concordia1/SB1Concordia1-2018-02-20_02-20.wav	2018-02-20	Orlando Acevedo-Charry
SB1Concordia2-2018-02-20_02-20.wav	Environmental sound	Instituto Humboldt (IAvH)	SB1Concordia2-2018-02-20_02-20.wav	SB1Concordia2	Passive Acoustic Sampling - ARBIMON recording	1	minute	1-minute recording every 10 minutes	2018-02-20	02:20:00	Subtropical moist forest	Proyecto: SantanderBio1. Muestreo coordinado por: Orlando Acevedo-Charry	SA	Concordia stream	Colombia	CO	Santander	El Carmen de Chucurí	Cascajales	Estribaciones de la Serranía de los Yariguíes - La Belleza - Concordia2	799	775	800	6.55692	-73.5779	Decimal coordinates	WGS84	6.55692	-73.5779	WGS84	SB1Concordia2-2018-02-20_02-20.wav	Environmental sound	.wav	http://colecciones.humboldt.org.co/rec/sonidos/publicaciones/MAP/OAC/1-Yariguies/Concordia2/SB1Concordia2-2018-02-20_02-20.wav	2018-02-20	Orlando Acevedo-Charry
SB1Concordia1-2018-02-20_02-30.wav	Environmental sound	Instituto Humboldt (IAvH)	SB1Concordia1-2018-02-20_02-30.wav	SB1Concordia1	Passive Acoustic Sampling - ARBIMON recording	1	minute	1-minute recording every 10 minutes	2018-02-20	02:30:00	Subtropical moist forest	Proyecto: SantanderBio1. Muestreo coordinado por: Orlando Acevedo-Charry	SA	Concordia stream	Colombia	CO	Santander	El Carmen de Chucurí	Cascajales	Estribaciones de la Serranía de los Yariguíes - La Belleza - Concordia1	779	775	800	6.55836	-73.5772	Decimal coordinates	WGS84	6.55836	-73.5772	WGS84	SB1Concordia1-2018-02-20_02-30.wav	Environmental sound	.wav	http://colecciones.humboldt.org.co/rec/sonidos/publicaciones/MAP/OAC/1-Yariguies/Concordia1/SB1Concordia1-2018-02-20_02-30.wav	2018-02-20	Orlando Acevedo-Charry
SB1Concordia2-2018-02-20_02-30.wav	Environmental sound	Instituto Humboldt (IAvH)	SB1Concordia2-2018-02-20_02-30.wav	SB1Concordia2	Passive Acoustic Sampling - ARBIMON recording	1	minute	1-minute recording every 10 minutes	2018-02-20	02:30:00	Subtropical moist forest	Proyecto: SantanderBio1. Muestreo coordinado por: Orlando Acevedo-Charry	SA	Concordia stream	Colombia	CO	Santander	El Carmen de Chucurí	Cascajales	Estribaciones de la Serranía de los Yariguíes - La Belleza - Concordia2	799	775	800	6.55692	-73.5779	Decimal coordinates	WGS84	6.55692	-73.5779	WGS84	SB1Concordia2-2018-02-20_02-30.wav	Environmental sound	.wav	http://colecciones.humboldt.org.co/rec/sonidos/publicaciones/MAP/OAC/1-Yariguies/Concordia2/SB1Concordia2-2018-02-20_02-30.wav	2018-02-20	Orlando Acevedo-Charry
SB1Concordia1-2018-02-20_02-40.wav	Environmental sound	Instituto Humboldt (IAvH)	SB1Concordia1-2018-02-20_02-40.wav	SB1Concordia1	Passive Acoustic Sampling - ARBIMON recording	1	minute	1-minute recording every 10 minutes	2018-02-20	02:40:00	Subtropical moist forest	Proyecto: SantanderBio1. Muestreo coordinado por: Orlando Acevedo-Charry	SA	Concordia stream	Colombia	CO	Santander	El Carmen de Chucurí	Cascajales	Estribaciones de la Serranía de los Yariguíes - La Belleza - Concordia1	779	775	800	6.55836	-73.5772	Decimal coordinates	WGS84	6.55836	-73.5772	WGS84	SB1Concordia1-2018-02-20_02-40.wav	Environmental sound	.wav	http://colecciones.humboldt.org.co/rec/sonidos/publicaciones/MAP/OAC/1-Yariguies/Concordia1/SB1Concordia1-2018-02-20_02-40.wav	2018-02-20	Orlando Acevedo-Charry
SB1Concordia2-2018-02-20_02-40.wav	Environmental sound	Instituto Humboldt (IAvH)	SB1Concordia2-2018-02-20_02-40.wav	SB1Concordia2	Passive Acoustic Sampling - ARBIMON recording	1	minute	1-minute recording every 10 minutes	2018-02-20	02:40:00	Subtropical moist forest	Proyecto: SantanderBio1. Muestreo coordinado por: Orlando Acevedo-Charry	SA	Concordia stream	Colombia	CO	Santander	El Carmen de Chucurí	Cascajales	Estribaciones de la Serranía de los Yariguíes - La Belleza - Concordia2	799	775	800	6.55692	-73.5779	Decimal coordinates	WGS84	6.55692	-73.5779	WGS84	SB1Concordia2-2018-02-20_02-40.wav	Environmental sound	.wav	http://colecciones.humboldt.org.co/rec/sonidos/publicaciones/MAP/OAC/1-Yariguies/Concordia2/SB1Concordia2-2018-02-20_02-40.wav	2018-02-20	Orlando Acevedo-Charry
SB1Concordia1-2018-02-20_02-50.wav	Environmental sound	Instituto Humboldt (IAvH)	SB1Concordia1-2018-02-20_02-50.wav	SB1Concordia1	Passive Acoustic Sampling - ARBIMON recording	1	minute	1-minute recording every 10 minutes	2018-02-20	02:50:00	Subtropical moist forest	Proyecto: SantanderBio1. Muestreo coordinado por: Orlando Acevedo-Charry	SA	Concordia stream	Colombia	CO	Santander	El Carmen de Chucurí	Cascajales	Estribaciones de la Serranía de los Yariguíes - La Belleza - Concordia1	779	775	800	6.55836	-73.5772	Decimal coordinates	WGS84	6.55836	-73.5772	WGS84	SB1Concordia1-2018-02-20_02-50.wav	Environmental sound	.wav	http://colecciones.humboldt.org.co/rec/sonidos/publicaciones/MAP/OAC/1-Yariguies/Concordia1/SB1Concordia1-2018-02-20_02-50.wav	2018-02-20	Orlando Acevedo-Charry
SB1Concordia2-2018-02-20_02-50.wav	Environmental sound	Instituto Humboldt (IAvH)	SB1Concordia2-2018-02-20_02-50.wav	SB1Concordia2	Passive Acoustic Sampling - ARBIMON recording	1	minute	1-minute recording every 10 minutes	2018-02-20	02:50:00	Subtropical moist forest	Proyecto: SantanderBio1. Muestreo coordinado por: Orlando Acevedo-Charry	SA	Concordia stream	Colombia	CO	Santander	El Carmen de Chucurí	Cascajales	Estribaciones de la Serranía de los Yariguíes - La Belleza - Concordia2	799	775	800	6.55692	-73.5779	Decimal coordinates	WGS84	6.55692	-73.5779	WGS84	SB1Concordia2-2018-02-20_02-50.wav	Environmental sound	.wav	http://colecciones.humboldt.org.co/rec/sonidos/publicaciones/MAP/OAC/1-Yariguies/Concordia2/SB1Concordia2-2018-02-20_02-50.wav	2018-02-20	Orlando Acevedo-Charry
SB1Concordia1-2018-02-20_03-00.wav	Environmental sound	Instituto Humboldt (IAvH)	SB1Concordia1-2018-02-20_03-00.wav	SB1Concordia1	Passive Acoustic Sampling - ARBIMON recording	1	minute	1-minute recording every 10 minutes	2018-02-20	03:00:00	Subtropical moist forest	Proyecto: SantanderBio1. Muestreo coordinado por: Orlando Acevedo-Charry	SA	Concordia stream	Colombia	CO	Santander	El Carmen de Chucurí	Cascajales	Estribaciones de la Serranía de los Yariguíes - La Belleza - Concordia1	779	775	800	6.55836	-73.5772	Decimal coordinates	WGS84	6.55836	-73.5772	WGS84	SB1Concordia1-2018-02-20_03-00.wav	Environmental sound	.wav	http://colecciones.humboldt.org.co/rec/sonidos/publicaciones/MAP/OAC/1-Yariguies/Concordia1/SB1Concordia1-2018-02-20_03-00.wav	2018-02-20	Orlando Acevedo-Charry
SB1Concordia2-2018-02-20_03-00.wav	Environmental sound	Instituto Humboldt (IAvH)	SB1Concordia2-2018-02-20_03-00.wav	SB1Concordia2	Passive Acoustic Sampling - ARBIMON recording	1	minute	1-minute recording every 10 minutes	2018-02-20	03:00:00	Subtropical moist forest	Proyecto: SantanderBio1. Muestreo coordinado por: Orlando Acevedo-Charry	SA	Concordia stream	Colombia	CO	Santander	El Carmen de Chucurí	Cascajales	Estribaciones de la Serranía de los Yariguíes - La Belleza - Concordia2	799	775	800	6.55692	-73.5779	Decimal coordinates	WGS84	6.55692	-73.5779	WGS84	SB1Concordia2-2018-02-20_03-00.wav	Environmental sound	.wav	http://colecciones.humboldt.org.co/rec/sonidos/publicaciones/MAP/OAC/1-Yariguies/Concordia2/SB1Concordia2-2018-02-20_03-00.wav	2018-02-20	Orlando Acevedo-Charry
SB1Concordia1-2018-02-20_03-10.wav	Environmental sound	Instituto Humboldt (IAvH)	SB1Concordia1-2018-02-20_03-10.wav	SB1Concordia1	Passive Acoustic Sampling - ARBIMON recording	1	minute	1-minute recording every 10 minutes	2018-02-20	03:10:00	Subtropical moist forest	Proyecto: SantanderBio1. Muestreo coordinado por: Orlando Acevedo-Charry	SA	Concordia stream	Colombia	CO	Santander	El Carmen de Chucurí	Cascajales	Estribaciones de la Serranía de los Yariguíes - La Belleza - Concordia1	779	775	800	6.55836	-73.5772	Decimal coordinates	WGS84	6.55836	-73.5772	WGS84	SB1Concordia1-2018-02-20_03-10.wav	Environmental sound	.wav	http://colecciones.humboldt.org.co/rec/sonidos/publicaciones/MAP/OAC/1-Yariguies/Concordia1/SB1Concordia1-2018-02-20_03-10.wav	2018-02-20	Orlando Acevedo-Charry
SB1Concordia2-2018-02-20_03-10.wav	Environmental sound	Instituto Humboldt (IAvH)	SB1Concordia2-2018-02-20_03-10.wav	SB1Concordia2	Passive Acoustic Sampling - ARBIMON recording	1	minute	1-minute recording every 10 minutes	2018-02-20	03:10:00	Subtropical moist forest	Proyecto: SantanderBio1. Muestreo coordinado por: Orlando Acevedo-Charry	SA	Concordia stream	Colombia	CO	Santander	El Carmen de Chucurí	Cascajales	Estribaciones de la Serranía de los Yariguíes - La Belleza - Concordia2	799	775	800	6.55692	-73.5779	Decimal coordinates	WGS84	6.55692	-73.5779	WGS84	SB1Concordia2-2018-02-20_03-10.wav	Environmental sound	.wav	http://colecciones.humboldt.org.co/rec/sonidos/publicaciones/MAP/OAC/1-Yariguies/Concordia2/SB1Concordia2-2018-02-20_03-10.wav	2018-02-20	Orlando Acevedo-Charry
SB1Concordia1-2018-02-20_03-20.wav	Environmental sound	Instituto Humboldt (IAvH)	SB1Concordia1-2018-02-20_03-20.wav	SB1Concordia1	Passive Acoustic Sampling - ARBIMON recording	1	minute	1-minute recording every 10 minutes	2018-02-20	03:20:00	Subtropical moist forest	Proyecto: SantanderBio1. Muestreo coordinado por: Orlando Acevedo-Charry	SA	Concordia stream	Colombia	CO	Santander	El Carmen de Chucurí	Cascajales	Estribaciones de la Serranía de los Yariguíes - La Belleza - Concordia1	779	775	800	6.55836	-73.5772	Decimal coordinates	WGS84	6.55836	-73.5772	WGS84	SB1Concordia1-2018-02-20_03-20.wav	Environmental sound	.wav	http://colecciones.humboldt.org.co/rec/sonidos/publicaciones/MAP/OAC/1-Yariguies/Concordia1/SB1Concordia1-2018-02-20_03-20.wav	2018-02-20	Orlando Acevedo-Charry
SB1Concordia2-2018-02-20_03-20.wav	Environmental sound	Instituto Humboldt (IAvH)	SB1Concordia2-2018-02-20_03-20.wav	SB1Concordia2	Passive Acoustic Sampling - ARBIMON recording	1	minute	1-minute recording every 10 minutes	2018-02-20	03:20:00	Subtropical moist forest	Proyecto: SantanderBio1. Muestreo coordinado por: Orlando Acevedo-Charry	SA	Concordia stream	Colombia	CO	Santander	El Carmen de Chucurí	Cascajales	Estribaciones de la Serranía de los Yariguíes - La Belleza - Concordia2	799	775	800	6.55692	-73.5779	Decimal coordinates	WGS84	6.55692	-73.5779	WGS84	SB1Concordia2-2018-02-20_03-20.wav	Environmental sound	.wav	http://colecciones.humboldt.org.co/rec/sonidos/publicaciones/MAP/OAC/1-Yariguies/Concordia2/SB1Concordia2-2018-02-20_03-20.wav	2018-02-20	Orlando Acevedo-Charry
SB1Concordia1-2018-02-20_03-30.wav	Environmental sound	Instituto Humboldt (IAvH)	SB1Concordia1-2018-02-20_03-30.wav	SB1Concordia1	Passive Acoustic Sampling - ARBIMON recording	1	minute	1-minute recording every 10 minutes	2018-02-20	03:30:00	Subtropical moist forest	Proyecto: SantanderBio1. Muestreo coordinado por: Orlando Acevedo-Charry	SA	Concordia stream	Colombia	CO	Santander	El Carmen de Chucurí	Cascajales	Estribaciones de la Serranía de los Yariguíes - La Belleza - Concordia1	779	775	800	6.55836	-73.5772	Decimal coordinates	WGS84	6.55836	-73.5772	WGS84	SB1Concordia1-2018-02-20_03-30.wav	Environmental sound	.wav	http://colecciones.humboldt.org.co/rec/sonidos/publicaciones/MAP/OAC/1-Yariguies/Concordia1/SB1Concordia1-2018-02-20_03-30.wav	2018-02-20	Orlando Acevedo-Charry
SB1Concordia2-2018-02-20_03-30.wav	Environmental sound	Instituto Humboldt (IAvH)	SB1Concordia2-2018-02-20_03-30.wav	SB1Concordia2	Passive Acoustic Sampling - ARBIMON recording	1	minute	1-minute recording every 10 minutes	2018-02-20	03:30:00	Subtropical moist forest	Proyecto: SantanderBio1. Muestreo coordinado por: Orlando Acevedo-Charry	SA	Concordia stream	Colombia	CO	Santander	El Carmen de Chucurí	Cascajales	Estribaciones de la Serranía de los Yariguíes - La Belleza - Concordia2	799	775	800	6.55692	-73.5779	Decimal coordinates	WGS84	6.55692	-73.5779	WGS84	SB1Concordia2-2018-02-20_03-30.wav	Environmental sound	.wav	http://colecciones.humboldt.org.co/rec/sonidos/publicaciones/MAP/OAC/1-Yariguies/Concordia2/SB1Concordia2-2018-02-20_03-30.wav	2018-02-20	Orlando Acevedo-Charry
SB1Concordia1-2018-02-20_03-40.wav	Environmental sound	Instituto Humboldt (IAvH)	SB1Concordia1-2018-02-20_03-40.wav	SB1Concordia1	Passive Acoustic Sampling - ARBIMON recording	1	minute	1-minute recording every 10 minutes	2018-02-20	03:40:00	Subtropical moist forest	Proyecto: SantanderBio1. Muestreo coordinado por: Orlando Acevedo-Charry	SA	Concordia stream	Colombia	CO	Santander	El Carmen de Chucurí	Cascajales	Estribaciones de la Serranía de los Yariguíes - La Belleza - Concordia1	779	775	800	6.55836	-73.5772	Decimal coordinates	WGS84	6.55836	-73.5772	WGS84	SB1Concordia1-2018-02-20_03-40.wav	Environmental sound	.wav	http://colecciones.humboldt.org.co/rec/sonidos/publicaciones/MAP/OAC/1-Yariguies/Concordia1/SB1Concordia1-2018-02-20_03-40.wav	2018-02-20	Orlando Acevedo-Charry
SB1Concordia2-2018-02-20_03-40.wav	Environmental sound	Instituto Humboldt (IAvH)	SB1Concordia2-2018-02-20_03-40.wav	SB1Concordia2	Passive Acoustic Sampling - ARBIMON recording	1	minute	1-minute recording every 10 minutes	2018-02-20	03:40:00	Subtropical moist forest	Proyecto: SantanderBio1. Muestreo coordinado por: Orlando Acevedo-Charry	SA	Concordia stream	Colombia	CO	Santander	El Carmen de Chucurí	Cascajales	Estribaciones de la Serranía de los Yariguíes - La Belleza - Concordia2	799	775	800	6.55692	-73.5779	Decimal coordinates	WGS84	6.55692	-73.5779	WGS84	SB1Concordia2-2018-02-20_03-40.wav	Environmental sound	.wav	http://colecciones.humboldt.org.co/rec/sonidos/publicaciones/MAP/OAC/1-Yariguies/Concordia2/SB1Concordia2-2018-02-20_03-40.wav	2018-02-20	Orlando Acevedo-Charry
SB1Concordia1-2018-02-20_03-50.wav	Environmental sound	Instituto Humboldt (IAvH)	SB1Concordia1-2018-02-20_03-50.wav	SB1Concordia1	Passive Acoustic Sampling - ARBIMON recording	1	minute	1-minute recording every 10 minutes	2018-02-20	03:50:00	Subtropical moist forest	Proyecto: SantanderBio1. Muestreo coordinado por: Orlando Acevedo-Charry	SA	Concordia stream	Colombia	CO	Santander	El Carmen de Chucurí	Cascajales	Estribaciones de la Serranía de los Yariguíes - La Belleza - Concordia1	779	775	800	6.55836	-73.5772	Decimal coordinates	WGS84	6.55836	-73.5772	WGS84	SB1Concordia1-2018-02-20_03-50.wav	Environmental sound	.wav	http://colecciones.humboldt.org.co/rec/sonidos/publicaciones/MAP/OAC/1-Yariguies/Concordia1/SB1Concordia1-2018-02-20_03-50.wav	2018-02-20	Orlando Acevedo-Charry
SB1Concordia2-2018-02-20_03-50.wav	Environmental sound	Instituto Humboldt (IAvH)	SB1Concordia2-2018-02-20_03-50.wav	SB1Concordia2	Passive Acoustic Sampling - ARBIMON recording	1	minute	1-minute recording every 10 minutes	2018-02-20	03:50:00	Subtropical moist forest	Proyecto: SantanderBio1. Muestreo coordinado por: Orlando Acevedo-Charry	SA	Concordia stream	Colombia	CO	Santander	El Carmen de Chucurí	Cascajales	Estribaciones de la Serranía de los Yariguíes - La Belleza - Concordia2	799	775	800	6.55692	-73.5779	Decimal coordinates	WGS84	6.55692	-73.5779	WGS84	SB1Concordia2-2018-02-20_03-50.wav	Environmental sound	.wav	http://colecciones.humboldt.org.co/rec/sonidos/publicaciones/MAP/OAC/1-Yariguies/Concordia2/SB1Concordia2-2018-02-20_03-50.wav	2018-02-20	Orlando Acevedo-Charry
SB1Concordia1-2018-02-20_04-00.wav	Environmental sound	Instituto Humboldt (IAvH)	SB1Concordia1-2018-02-20_04-00.wav	SB1Concordia1	Passive Acoustic Sampling - ARBIMON recording	1	minute	1-minute recording every 10 minutes	2018-02-20	04:00:00	Subtropical moist forest	Proyecto: SantanderBio1. Muestreo coordinado por: Orlando Acevedo-Charry	SA	Concordia stream	Colombia	CO	Santander	El Carmen de Chucurí	Cascajales	Estribaciones de la Serranía de los Yariguíes - La Belleza - Concordia1	779	775	800	6.55836	-73.5772	Decimal coordinates	WGS84	6.55836	-73.5772	WGS84	SB1Concordia1-2018-02-20_04-00.wav	Environmental sound	.wav	http://colecciones.humboldt.org.co/rec/sonidos/publicaciones/MAP/OAC/1-Yariguies/Concordia1/SB1Concordia1-2018-02-20_04-00.wav	2018-02-20	Orlando Acevedo-Charry
SB1Concordia2-2018-02-20_04-00.wav	Environmental sound	Instituto Humboldt (IAvH)	SB1Concordia2-2018-02-20_04-00.wav	SB1Concordia2	Passive Acoustic Sampling - ARBIMON recording	1	minute	1-minute recording every 10 minutes	2018-02-20	04:00:00	Subtropical moist forest	Proyecto: SantanderBio1. Muestreo coordinado por: Orlando Acevedo-Charry	SA	Concordia stream	Colombia	CO	Santander	El Carmen de Chucurí	Cascajales	Estribaciones de la Serranía de los Yariguíes - La Belleza - Concordia2	799	775	800	6.55692	-73.5779	Decimal coordinates	WGS84	6.55692	-73.5779	WGS84	SB1Concordia2-2018-02-20_04-00.wav	Environmental sound	.wav	http://colecciones.humboldt.org.co/rec/sonidos/publicaciones/MAP/OAC/1-Yariguies/Concordia2/SB1Concordia2-2018-02-20_04-00.wav	2018-02-20	Orlando Acevedo-Charry
SB1Concordia1-2018-02-20_04-10.wav	Environmental sound	Instituto Humboldt (IAvH)	SB1Concordia1-2018-02-20_04-10.wav	SB1Concordia1	Passive Acoustic Sampling - ARBIMON recording	1	minute	1-minute recording every 10 minutes	2018-02-20	04:10:00	Subtropical moist forest	Proyecto: SantanderBio1. Muestreo coordinado por: Orlando Acevedo-Charry	SA	Concordia stream	Colombia	CO	Santander	El Carmen de Chucurí	Cascajales	Estribaciones de la Serranía de los Yariguíes - La Belleza - Concordia1	779	775	800	6.55836	-73.5772	Decimal coordinates	WGS84	6.55836	-73.5772	WGS84	SB1Concordia1-2018-02-20_04-10.wav	Environmental sound	.wav	http://colecciones.humboldt.org.co/rec/sonidos/publicaciones/MAP/OAC/1-Yariguies/Concordia1/SB1Concordia1-2018-02-20_04-10.wav	2018-02-20	Orlando Acevedo-Charry
SB1Concordia2-2018-02-20_04-10.wav	Environmental sound	Instituto Humboldt (IAvH)	SB1Concordia2-2018-02-20_04-10.wav	SB1Concordia2	Passive Acoustic Sampling - ARBIMON recording	1	minute	1-minute recording every 10 minutes	2018-02-20	04:10:00	Subtropical moist forest	Proyecto: SantanderBio1. Muestreo coordinado por: Orlando Acevedo-Charry	SA	Concordia stream	Colombia	CO	Santander	El Carmen de Chucurí	Cascajales	Estribaciones de la Serranía de los Yariguíes - La Belleza - Concordia2	799	775	800	6.55692	-73.5779	Decimal coordinates	WGS84	6.55692	-73.5779	WGS84	SB1Concordia2-2018-02-20_04-10.wav	Environmental sound	.wav	http://colecciones.humboldt.org.co/rec/sonidos/publicaciones/MAP/OAC/1-Yariguies/Concordia2/SB1Concordia2-2018-02-20_04-10.wav	2018-02-20	Orlando Acevedo-Charry
SB1Concordia1-2018-02-20_04-20.wav	Environmental sound	Instituto Humboldt (IAvH)	SB1Concordia1-2018-02-20_04-20.wav	SB1Concordia1	Passive Acoustic Sampling - ARBIMON recording	1	minute	1-minute recording every 10 minutes	2018-02-20	04:20:00	Subtropical moist forest	Proyecto: SantanderBio1. Muestreo coordinado por: Orlando Acevedo-Charry	SA	Concordia stream	Colombia	CO	Santander	El Carmen de Chucurí	Cascajales	Estribaciones de la Serranía de los Yariguíes - La Belleza - Concordia1	779	775	800	6.55836	-73.5772	Decimal coordinates	WGS84	6.55836	-73.5772	WGS84	SB1Concordia1-2018-02-20_04-20.wav	Environmental sound	.wav	http://colecciones.humboldt.org.co/rec/sonidos/publicaciones/MAP/OAC/1-Yariguies/Concordia1/SB1Concordia1-2018-02-20_04-20.wav	2018-02-20	Orlando Acevedo-Charry
SB1Concordia2-2018-02-20_04-20.wav	Environmental sound	Instituto Humboldt (IAvH)	SB1Concordia2-2018-02-20_04-20.wav	SB1Concordia2	Passive Acoustic Sampling - ARBIMON recording	1	minute	1-minute recording every 10 minutes	2018-02-20	04:20:00	Subtropical moist forest	Proyecto: SantanderBio1. Muestreo coordinado por: Orlando Acevedo-Charry	SA	Concordia stream	Colombia	CO	Santander	El Carmen de Chucurí	Cascajales	Estribaciones de la Serranía de los Yariguíes - La Belleza - Concordia2	799	775	800	6.55692	-73.5779	Decimal coordinates	WGS84	6.55692	-73.5779	WGS84	SB1Concordia2-2018-02-20_04-20.wav	Environmental sound	.wav	http://colecciones.humboldt.org.co/rec/sonidos/publicaciones/MAP/OAC/1-Yariguies/Concordia2/SB1Concordia2-2018-02-20_04-20.wav	2018-02-20	Orlando Acevedo-Charry
SB1Concordia1-2018-02-20_04-30.wav	Environmental sound	Instituto Humboldt (IAvH)	SB1Concordia1-2018-02-20_04-30.wav	SB1Concordia1	Passive Acoustic Sampling - ARBIMON recording	1	minute	1-minute recording every 10 minutes	2018-02-20	04:30:00	Subtropical moist forest	Proyecto: SantanderBio1. Muestreo coordinado por: Orlando Acevedo-Charry	SA	Concordia stream	Colombia	CO	Santander	El Carmen de Chucurí	Cascajales	Estribaciones de la Serranía de los Yariguíes - La Belleza - Concordia1	779	775	800	6.55836	-73.5772	Decimal coordinates	WGS84	6.55836	-73.5772	WGS84	SB1Concordia1-2018-02-20_04-30.wav	Environmental sound	.wav	http://colecciones.humboldt.org.co/rec/sonidos/publicaciones/MAP/OAC/1-Yariguies/Concordia1/SB1Concordia1-2018-02-20_04-30.wav	2018-02-20	Orlando Acevedo-Charry
SB1Concordia2-2018-02-20_04-30.wav	Environmental sound	Instituto Humboldt (IAvH)	SB1Concordia2-2018-02-20_04-30.wav	SB1Concordia2	Passive Acoustic Sampling - ARBIMON recording	1	minute	1-minute recording every 10 minutes	2018-02-20	04:30:00	Subtropical moist forest	Proyecto: SantanderBio1. Muestreo coordinado por: Orlando Acevedo-Charry	SA	Concordia stream	Colombia	CO	Santander	El Carmen de Chucurí	Cascajales	Estribaciones de la Serranía de los Yariguíes - La Belleza - Concordia2	799	775	800	6.55692	-73.5779	Decimal coordinates	WGS84	6.55692	-73.5779	WGS84	SB1Concordia2-2018-02-20_04-30.wav	Environmental sound	.wav	http://colecciones.humboldt.org.co/rec/sonidos/publicaciones/MAP/OAC/1-Yariguies/Concordia2/SB1Concordia2-2018-02-20_04-30.wav	2018-02-20	Orlando Acevedo-Charry
SB1Concordia1-2018-02-20_04-40.wav	Environmental sound	Instituto Humboldt (IAvH)	SB1Concordia1-2018-02-20_04-40.wav	SB1Concordia1	Passive Acoustic Sampling - ARBIMON recording	1	minute	1-minute recording every 10 minutes	2018-02-20	04:40:00	Subtropical moist forest	Proyecto: SantanderBio1. Muestreo coordinado por: Orlando Acevedo-Charry	SA	Concordia stream	Colombia	CO	Santander	El Carmen de Chucurí	Cascajales	Estribaciones de la Serranía de los Yariguíes - La Belleza - Concordia1	779	775	800	6.55836	-73.5772	Decimal coordinates	WGS84	6.55836	-73.5772	WGS84	SB1Concordia1-2018-02-20_04-40.wav	Environmental sound	.wav	http://colecciones.humboldt.org.co/rec/sonidos/publicaciones/MAP/OAC/1-Yariguies/Concordia1/SB1Concordia1-2018-02-20_04-40.wav	2018-02-20	Orlando Acevedo-Charry
SB1Concordia2-2018-02-20_04-40.wav	Environmental sound	Instituto Humboldt (IAvH)	SB1Concordia2-2018-02-20_04-40.wav	SB1Concordia2	Passive Acoustic Sampling - ARBIMON recording	1	minute	1-minute recording every 10 minutes	2018-02-20	04:40:00	Subtropical moist forest	Proyecto: SantanderBio1. Muestreo coordinado por: Orlando Acevedo-Charry	SA	Concordia stream	Colombia	CO	Santander	El Carmen de Chucurí	Cascajales	Estribaciones de la Serranía de los Yariguíes - La Belleza - Concordia2	799	775	800	6.55692	-73.5779	Decimal coordinates	WGS84	6.55692	-73.5779	WGS84	SB1Concordia2-2018-02-20_04-40.wav	Environmental sound	.wav	http://colecciones.humboldt.org.co/rec/sonidos/publicaciones/MAP/OAC/1-Yariguies/Concordia2/SB1Concordia2-2018-02-20_04-40.wav	2018-02-20	Orlando Acevedo-Charry
SB1Concordia1-2018-02-20_04-50.wav	Environmental sound	Instituto Humboldt (IAvH)	SB1Concordia1-2018-02-20_04-50.wav	SB1Concordia1	Passive Acoustic Sampling - ARBIMON recording	1	minute	1-minute recording every 10 minutes	2018-02-20	04:50:00	Subtropical moist forest	Proyecto: SantanderBio1. Muestreo coordinado por: Orlando Acevedo-Charry	SA	Concordia stream	Colombia	CO	Santander	El Carmen de Chucurí	Cascajales	Estribaciones de la Serranía de los Yariguíes - La Belleza - Concordia1	779	775	800	6.55836	-73.5772	Decimal coordinates	WGS84	6.55836	-73.5772	WGS84	SB1Concordia1-2018-02-20_04-50.wav	Environmental sound	.wav	http://colecciones.humboldt.org.co/rec/sonidos/publicaciones/MAP/OAC/1-Yariguies/Concordia1/SB1Concordia1-2018-02-20_04-50.wav	2018-02-20	Orlando Acevedo-Charry
SB1Concordia2-2018-02-20_04-50.wav	Environmental sound	Instituto Humboldt (IAvH)	SB1Concordia2-2018-02-20_04-50.wav	SB1Concordia2	Passive Acoustic Sampling - ARBIMON recording	1	minute	1-minute recording every 10 minutes	2018-02-20	04:50:00	Subtropical moist forest	Proyecto: SantanderBio1. Muestreo coordinado por: Orlando Acevedo-Charry	SA	Concordia stream	Colombia	CO	Santander	El Carmen de Chucurí	Cascajales	Estribaciones de la Serranía de los Yariguíes - La Belleza - Concordia2	799	775	800	6.55692	-73.5779	Decimal coordinates	WGS84	6.55692	-73.5779	WGS84	SB1Concordia2-2018-02-20_04-50.wav	Environmental sound	.wav	http://colecciones.humboldt.org.co/rec/sonidos/publicaciones/MAP/OAC/1-Yariguies/Concordia2/SB1Concordia2-2018-02-20_04-50.wav	2018-02-20	Orlando Acevedo-Charry
SB1Concordia1-2018-02-20_05-00.wav	Environmental sound	Instituto Humboldt (IAvH)	SB1Concordia1-2018-02-20_05-00.wav	SB1Concordia1	Passive Acoustic Sampling - ARBIMON recording	1	minute	1-minute recording every 10 minutes	2018-02-20	05:00:00	Subtropical moist forest	Proyecto: SantanderBio1. Muestreo coordinado por: Orlando Acevedo-Charry	SA	Concordia stream	Colombia	CO	Santander	El Carmen de Chucurí	Cascajales	Estribaciones de la Serranía de los Yariguíes - La Belleza - Concordia1	779	775	800	6.55836	-73.5772	Decimal coordinates	WGS84	6.55836	-73.5772	WGS84	SB1Concordia1-2018-02-20_05-00.wav	Environmental sound	.wav	http://colecciones.humboldt.org.co/rec/sonidos/publicaciones/MAP/OAC/1-Yariguies/Concordia1/SB1Concordia1-2018-02-20_05-00.wav	2018-02-20	Orlando Acevedo-Charry
SB1Concordia2-2018-02-20_05-00.wav	Environmental sound	Instituto Humboldt (IAvH)	SB1Concordia2-2018-02-20_05-00.wav	SB1Concordia2	Passive Acoustic Sampling - ARBIMON recording	1	minute	1-minute recording every 10 minutes	2018-02-20	05:00:00	Subtropical moist forest	Proyecto: SantanderBio1. Muestreo coordinado por: Orlando Acevedo-Charry	SA	Concordia stream	Colombia	CO	Santander	El Carmen de Chucurí	Cascajales	Estribaciones de la Serranía de los Yariguíes - La Belleza - Concordia2	799	775	800	6.55692	-73.5779	Decimal coordinates	WGS84	6.55692	-73.5779	WGS84	SB1Concordia2-2018-02-20_05-00.wav	Environmental sound	.wav	http://colecciones.humboldt.org.co/rec/sonidos/publicaciones/MAP/OAC/1-Yariguies/Concordia2/SB1Concordia2-2018-02-20_05-00.wav	2018-02-20	Orlando Acevedo-Charry
SB1Concordia1-2018-02-20_05-10.wav	Environmental sound	Instituto Humboldt (IAvH)	SB1Concordia1-2018-02-20_05-10.wav	SB1Concordia1	Passive Acoustic Sampling - ARBIMON recording	1	minute	1-minute recording every 10 minutes	2018-02-20	05:10:00	Subtropical moist forest	Proyecto: SantanderBio1. Muestreo coordinado por: Orlando Acevedo-Charry	SA	Concordia stream	Colombia	CO	Santander	El Carmen de Chucurí	Cascajales	Estribaciones de la Serranía de los Yariguíes - La Belleza - Concordia1	779	775	800	6.55836	-73.5772	Decimal coordinates	WGS84	6.55836	-73.5772	WGS84	SB1Concordia1-2018-02-20_05-10.wav	Environmental sound	.wav	http://colecciones.humboldt.org.co/rec/sonidos/publicaciones/MAP/OAC/1-Yariguies/Concordia1/SB1Concordia1-2018-02-20_05-10.wav	2018-02-20	Orlando Acevedo-Charry
SB1Concordia2-2018-02-20_05-10.wav	Environmental sound	Instituto Humboldt (IAvH)	SB1Concordia2-2018-02-20_05-10.wav	SB1Concordia2	Passive Acoustic Sampling - ARBIMON recording	1	minute	1-minute recording every 10 minutes	2018-02-20	05:10:00	Subtropical moist forest	Proyecto: SantanderBio1. Muestreo coordinado por: Orlando Acevedo-Charry	SA	Concordia stream	Colombia	CO	Santander	El Carmen de Chucurí	Cascajales	Estribaciones de la Serranía de los Yariguíes - La Belleza - Concordia2	799	775	800	6.55692	-73.5779	Decimal coordinates	WGS84	6.55692	-73.5779	WGS84	SB1Concordia2-2018-02-20_05-10.wav	Environmental sound	.wav	http://colecciones.humboldt.org.co/rec/sonidos/publicaciones/MAP/OAC/1-Yariguies/Concordia2/SB1Concordia2-2018-02-20_05-10.wav	2018-02-20	Orlando Acevedo-Charry
SB1Concordia1-2018-02-20_05-20.wav	Environmental sound	Instituto Humboldt (IAvH)	SB1Concordia1-2018-02-20_05-20.wav	SB1Concordia1	Passive Acoustic Sampling - ARBIMON recording	1	minute	1-minute recording every 10 minutes	2018-02-20	05:20:00	Subtropical moist forest	Proyecto: SantanderBio1. Muestreo coordinado por: Orlando Acevedo-Charry	SA	Concordia stream	Colombia	CO	Santander	El Carmen de Chucurí	Cascajales	Estribaciones de la Serranía de los Yariguíes - La Belleza - Concordia1	779	775	800	6.55836	-73.5772	Decimal coordinates	WGS84	6.55836	-73.5772	WGS84	SB1Concordia1-2018-02-20_05-20.wav	Environmental sound	.wav	http://colecciones.humboldt.org.co/rec/sonidos/publicaciones/MAP/OAC/1-Yariguies/Concordia1/SB1Concordia1-2018-02-20_05-20.wav	2018-02-20	Orlando Acevedo-Charry
SB1Concordia2-2018-02-20_05-20.wav	Environmental sound	Instituto Humboldt (IAvH)	SB1Concordia2-2018-02-20_05-20.wav	SB1Concordia2	Passive Acoustic Sampling - ARBIMON recording	1	minute	1-minute recording every 10 minutes	2018-02-20	05:20:00	Subtropical moist forest	Proyecto: SantanderBio1. Muestreo coordinado por: Orlando Acevedo-Charry	SA	Concordia stream	Colombia	CO	Santander	El Carmen de Chucurí	Cascajales	Estribaciones de la Serranía de los Yariguíes - La Belleza - Concordia2	799	775	800	6.55692	-73.5779	Decimal coordinates	WGS84	6.55692	-73.5779	WGS84	SB1Concordia2-2018-02-20_05-20.wav	Environmental sound	.wav	http://colecciones.humboldt.org.co/rec/sonidos/publicaciones/MAP/OAC/1-Yariguies/Concordia2/SB1Concordia2-2018-02-20_05-20.wav	2018-02-20	Orlando Acevedo-Charry
SB1Concordia1-2018-02-20_05-30.wav	Environmental sound	Instituto Humboldt (IAvH)	SB1Concordia1-2018-02-20_05-30.wav	SB1Concordia1	Passive Acoustic Sampling - ARBIMON recording	1	minute	1-minute recording every 10 minutes	2018-02-20	05:30:00	Subtropical moist forest	Proyecto: SantanderBio1. Muestreo coordinado por: Orlando Acevedo-Charry	SA	Concordia stream	Colombia	CO	Santander	El Carmen de Chucurí	Cascajales	Estribaciones de la Serranía de los Yariguíes - La Belleza - Concordia1	779	775	800	6.55836	-73.5772	Decimal coordinates	WGS84	6.55836	-73.5772	WGS84	SB1Concordia1-2018-02-20_05-30.wav	Environmental sound	.wav	http://colecciones.humboldt.org.co/rec/sonidos/publicaciones/MAP/OAC/1-Yariguies/Concordia1/SB1Concordia1-2018-02-20_05-30.wav	2018-02-20	Orlando Acevedo-Charry
SB1Concordia2-2018-02-20_05-30.wav	Environmental sound	Instituto Humboldt (IAvH)	SB1Concordia2-2018-02-20_05-30.wav	SB1Concordia2	Passive Acoustic Sampling - ARBIMON recording	1	minute	1-minute recording every 10 minutes	2018-02-20	05:30:00	Subtropical moist forest	Proyecto: SantanderBio1. Muestreo coordinado por: Orlando Acevedo-Charry	SA	Concordia stream	Colombia	CO	Santander	El Carmen de Chucurí	Cascajales	Estribaciones de la Serranía de los Yariguíes - La Belleza - Concordia2	799	775	800	6.55692	-73.5779	Decimal coordinates	WGS84	6.55692	-73.5779	WGS84	SB1Concordia2-2018-02-20_05-30.wav	Environmental sound	.wav	http://colecciones.humboldt.org.co/rec/sonidos/publicaciones/MAP/OAC/1-Yariguies/Concordia2/SB1Concordia2-2018-02-20_05-30.wav	2018-02-20	Orlando Acevedo-Charry
SB1Concordia1-2018-02-20_05-40.wav	Environmental sound	Instituto Humboldt (IAvH)	SB1Concordia1-2018-02-20_05-40.wav	SB1Concordia1	Passive Acoustic Sampling - ARBIMON recording	1	minute	1-minute recording every 10 minutes	2018-02-20	05:40:00	Subtropical moist forest	Proyecto: SantanderBio1. Muestreo coordinado por: Orlando Acevedo-Charry	SA	Concordia stream	Colombia	CO	Santander	El Carmen de Chucurí	Cascajales	Estribaciones de la Serranía de los Yariguíes - La Belleza - Concordia1	779	775	800	6.55836	-73.5772	Decimal coordinates	WGS84	6.55836	-73.5772	WGS84	SB1Concordia1-2018-02-20_05-40.wav	Environmental sound	.wav	http://colecciones.humboldt.org.co/rec/sonidos/publicaciones/MAP/OAC/1-Yariguies/Concordia1/SB1Concordia1-2018-02-20_05-40.wav	2018-02-20	Orlando Acevedo-Charry
SB1Concordia2-2018-02-20_05-40.wav	Environmental sound	Instituto Humboldt (IAvH)	SB1Concordia2-2018-02-20_05-40.wav	SB1Concordia2	Passive Acoustic Sampling - ARBIMON recording	1	minute	1-minute recording every 10 minutes	2018-02-20	05:40:00	Subtropical moist forest	Proyecto: SantanderBio1. Muestreo coordinado por: Orlando Acevedo-Charry	SA	Concordia stream	Colombia	CO	Santander	El Carmen de Chucurí	Cascajales	Estribaciones de la Serranía de los Yariguíes - La Belleza - Concordia2	799	775	800	6.55692	-73.5779	Decimal coordinates	WGS84	6.55692	-73.5779	WGS84	SB1Concordia2-2018-02-20_05-40.wav	Environmental sound	.wav	http://colecciones.humboldt.org.co/rec/sonidos/publicaciones/MAP/OAC/1-Yariguies/Concordia2/SB1Concordia2-2018-02-20_05-40.wav	2018-02-20	Orlando Acevedo-Charry
SB1Concordia1-2018-02-20_05-50.wav	Environmental sound	Instituto Humboldt (IAvH)	SB1Concordia1-2018-02-20_05-50.wav	SB1Concordia1	Passive Acoustic Sampling - ARBIMON recording	1	minute	1-minute recording every 10 minutes	2018-02-20	05:50:00	Subtropical moist forest	Proyecto: SantanderBio1. Muestreo coordinado por: Orlando Acevedo-Charry	SA	Concordia stream	Colombia	CO	Santander	El Carmen de Chucurí	Cascajales	Estribaciones de la Serranía de los Yariguíes - La Belleza - Concordia1	779	775	800	6.55836	-73.5772	Decimal coordinates	WGS84	6.55836	-73.5772	WGS84	SB1Concordia1-2018-02-20_05-50.wav	Environmental sound	.wav	http://colecciones.humboldt.org.co/rec/sonidos/publicaciones/MAP/OAC/1-Yariguies/Concordia1/SB1Concordia1-2018-02-20_05-50.wav	2018-02-20	Orlando Acevedo-Charry
SB1Concordia2-2018-02-20_05-50.wav	Environmental sound	Instituto Humboldt (IAvH)	SB1Concordia2-2018-02-20_05-50.wav	SB1Concordia2	Passive Acoustic Sampling - ARBIMON recording	1	minute	1-minute recording every 10 minutes	2018-02-20	05:50:00	Subtropical moist forest	Proyecto: SantanderBio1. Muestreo coordinado por: Orlando Acevedo-Charry	SA	Concordia stream	Colombia	CO	Santander	El Carmen de Chucurí	Cascajales	Estribaciones de la Serranía de los Yariguíes - La Belleza - Concordia2	799	775	800	6.55692	-73.5779	Decimal coordinates	WGS84	6.55692	-73.5779	WGS84	SB1Concordia2-2018-02-20_05-50.wav	Environmental sound	.wav	http://colecciones.humboldt.org.co/rec/sonidos/publicaciones/MAP/OAC/1-Yariguies/Concordia2/SB1Concordia2-2018-02-20_05-50.wav	2018-02-20	Orlando Acevedo-Charry
SB1Concordia1-2018-02-20_06-00.wav	Environmental sound	Instituto Humboldt (IAvH)	SB1Concordia1-2018-02-20_06-00.wav	SB1Concordia1	Passive Acoustic Sampling - ARBIMON recording	1	minute	1-minute recording every 10 minutes	2018-02-20	06:00:00	Subtropical moist forest	Proyecto: SantanderBio1. Muestreo coordinado por: Orlando Acevedo-Charry	SA	Concordia stream	Colombia	CO	Santander	El Carmen de Chucurí	Cascajales	Estribaciones de la Serranía de los Yariguíes - La Belleza - Concordia1	779	775	800	6.55836	-73.5772	Decimal coordinates	WGS84	6.55836	-73.5772	WGS84	SB1Concordia1-2018-02-20_06-00.wav	Environmental sound	.wav	http://colecciones.humboldt.org.co/rec/sonidos/publicaciones/MAP/OAC/1-Yariguies/Concordia1/SB1Concordia1-2018-02-20_06-00.wav	2018-02-20	Orlando Acevedo-Charry
SB1Concordia2-2018-02-20_06-00.wav	Environmental sound	Instituto Humboldt (IAvH)	SB1Concordia2-2018-02-20_06-00.wav	SB1Concordia2	Passive Acoustic Sampling - ARBIMON recording	1	minute	1-minute recording every 10 minutes	2018-02-20	06:00:00	Subtropical moist forest	Proyecto: SantanderBio1. Muestreo coordinado por: Orlando Acevedo-Charry	SA	Concordia stream	Colombia	CO	Santander	El Carmen de Chucurí	Cascajales	Estribaciones de la Serranía de los Yariguíes - La Belleza - Concordia2	799	775	800	6.55692	-73.5779	Decimal coordinates	WGS84	6.55692	-73.5779	WGS84	SB1Concordia2-2018-02-20_06-00.wav	Environmental sound	.wav	http://colecciones.humboldt.org.co/rec/sonidos/publicaciones/MAP/OAC/1-Yariguies/Concordia2/SB1Concordia2-2018-02-20_06-00.wav	2018-02-20	Orlando Acevedo-Charry
SB1Concordia1-2018-02-20_06-10.wav	Environmental sound	Instituto Humboldt (IAvH)	SB1Concordia1-2018-02-20_06-10.wav	SB1Concordia1	Passive Acoustic Sampling - ARBIMON recording	1	minute	1-minute recording every 10 minutes	2018-02-20	06:10:00	Subtropical moist forest	Proyecto: SantanderBio1. Muestreo coordinado por: Orlando Acevedo-Charry	SA	Concordia stream	Colombia	CO	Santander	El Carmen de Chucurí	Cascajales	Estribaciones de la Serranía de los Yariguíes - La Belleza - Concordia1	779	775	800	6.55836	-73.5772	Decimal coordinates	WGS84	6.55836	-73.5772	WGS84	SB1Concordia1-2018-02-20_06-10.wav	Environmental sound	.wav	http://colecciones.humboldt.org.co/rec/sonidos/publicaciones/MAP/OAC/1-Yariguies/Concordia1/SB1Concordia1-2018-02-20_06-10.wav	2018-02-20	Orlando Acevedo-Charry
SB1Concordia2-2018-02-20_06-10.wav	Environmental sound	Instituto Humboldt (IAvH)	SB1Concordia2-2018-02-20_06-10.wav	SB1Concordia2	Passive Acoustic Sampling - ARBIMON recording	1	minute	1-minute recording every 10 minutes	2018-02-20	06:10:00	Subtropical moist forest	Proyecto: SantanderBio1. Muestreo coordinado por: Orlando Acevedo-Charry	SA	Concordia stream	Colombia	CO	Santander	El Carmen de Chucurí	Cascajales	Estribaciones de la Serranía de los Yariguíes - La Belleza - Concordia2	799	775	800	6.55692	-73.5779	Decimal coordinates	WGS84	6.55692	-73.5779	WGS84	SB1Concordia2-2018-02-20_06-10.wav	Environmental sound	.wav	http://colecciones.humboldt.org.co/rec/sonidos/publicaciones/MAP/OAC/1-Yariguies/Concordia2/SB1Concordia2-2018-02-20_06-10.wav	2018-02-20	Orlando Acevedo-Charry
SB1Concordia1-2018-02-20_06-20.wav	Environmental sound	Instituto Humboldt (IAvH)	SB1Concordia1-2018-02-20_06-20.wav	SB1Concordia1	Passive Acoustic Sampling - ARBIMON recording	1	minute	1-minute recording every 10 minutes	2018-02-20	06:20:00	Subtropical moist forest	Proyecto: SantanderBio1. Muestreo coordinado por: Orlando Acevedo-Charry	SA	Concordia stream	Colombia	CO	Santander	El Carmen de Chucurí	Cascajales	Estribaciones de la Serranía de los Yariguíes - La Belleza - Concordia1	779	775	800	6.55836	-73.5772	Decimal coordinates	WGS84	6.55836	-73.5772	WGS84	SB1Concordia1-2018-02-20_06-20.wav	Environmental sound	.wav	http://colecciones.humboldt.org.co/rec/sonidos/publicaciones/MAP/OAC/1-Yariguies/Concordia1/SB1Concordia1-2018-02-20_06-20.wav	2018-02-20	Orlando Acevedo-Charry
SB1Concordia2-2018-02-20_06-20.wav	Environmental sound	Instituto Humboldt (IAvH)	SB1Concordia2-2018-02-20_06-20.wav	SB1Concordia2	Passive Acoustic Sampling - ARBIMON recording	1	minute	1-minute recording every 10 minutes	2018-02-20	06:20:00	Subtropical moist forest	Proyecto: SantanderBio1. Muestreo coordinado por: Orlando Acevedo-Charry	SA	Concordia stream	Colombia	CO	Santander	El Carmen de Chucurí	Cascajales	Estribaciones de la Serranía de los Yariguíes - La Belleza - Concordia2	799	775	800	6.55692	-73.5779	Decimal coordinates	WGS84	6.55692	-73.5779	WGS84	SB1Concordia2-2018-02-20_06-20.wav	Environmental sound	.wav	http://colecciones.humboldt.org.co/rec/sonidos/publicaciones/MAP/OAC/1-Yariguies/Concordia2/SB1Concordia2-2018-02-20_06-20.wav	2018-02-20	Orlando Acevedo-Charry
SB1Concordia1-2018-02-20_06-30.wav	Environmental sound	Instituto Humboldt (IAvH)	SB1Concordia1-2018-02-20_06-30.wav	SB1Concordia1	Passive Acoustic Sampling - ARBIMON recording	1	minute	1-minute recording every 10 minutes	2018-02-20	06:30:00	Subtropical moist forest	Proyecto: SantanderBio1. Muestreo coordinado por: Orlando Acevedo-Charry	SA	Concordia stream	Colombia	CO	Santander	El Carmen de Chucurí	Cascajales	Estribaciones de la Serranía de los Yariguíes - La Belleza - Concordia1	779	775	800	6.55836	-73.5772	Decimal coordinates	WGS84	6.55836	-73.5772	WGS84	SB1Concordia1-2018-02-20_06-30.wav	Environmental sound	.wav	http://colecciones.humboldt.org.co/rec/sonidos/publicaciones/MAP/OAC/1-Yariguies/Concordia1/SB1Concordia1-2018-02-20_06-30.wav	2018-02-20	Orlando Acevedo-Charry
SB1Concordia2-2018-02-20_06-30.wav	Environmental sound	Instituto Humboldt (IAvH)	SB1Concordia2-2018-02-20_06-30.wav	SB1Concordia2	Passive Acoustic Sampling - ARBIMON recording	1	minute	1-minute recording every 10 minutes	2018-02-20	06:30:00	Subtropical moist forest	Proyecto: SantanderBio1. Muestreo coordinado por: Orlando Acevedo-Charry	SA	Concordia stream	Colombia	CO	Santander	El Carmen de Chucurí	Cascajales	Estribaciones de la Serranía de los Yariguíes - La Belleza - Concordia2	799	775	800	6.55692	-73.5779	Decimal coordinates	WGS84	6.55692	-73.5779	WGS84	SB1Concordia2-2018-02-20_06-30.wav	Environmental sound	.wav	http://colecciones.humboldt.org.co/rec/sonidos/publicaciones/MAP/OAC/1-Yariguies/Concordia2/SB1Concordia2-2018-02-20_06-30.wav	2018-02-20	Orlando Acevedo-Charry
SB1Concordia1-2018-02-20_06-40.wav	Environmental sound	Instituto Humboldt (IAvH)	SB1Concordia1-2018-02-20_06-40.wav	SB1Concordia1	Passive Acoustic Sampling - ARBIMON recording	1	minute	1-minute recording every 10 minutes	2018-02-20	06:40:00	Subtropical moist forest	Proyecto: SantanderBio1. Muestreo coordinado por: Orlando Acevedo-Charry	SA	Concordia stream	Colombia	CO	Santander	El Carmen de Chucurí	Cascajales	Estribaciones de la Serranía de los Yariguíes - La Belleza - Concordia1	779	775	800	6.55836	-73.5772	Decimal coordinates	WGS84	6.55836	-73.5772	WGS84	SB1Concordia1-2018-02-20_06-40.wav	Environmental sound	.wav	http://colecciones.humboldt.org.co/rec/sonidos/publicaciones/MAP/OAC/1-Yariguies/Concordia1/SB1Concordia1-2018-02-20_06-40.wav	2018-02-20	Orlando Acevedo-Charry
SB1Concordia2-2018-02-20_06-40.wav	Environmental sound	Instituto Humboldt (IAvH)	SB1Concordia2-2018-02-20_06-40.wav	SB1Concordia2	Passive Acoustic Sampling - ARBIMON recording	1	minute	1-minute recording every 10 minutes	2018-02-20	06:40:00	Subtropical moist forest	Proyecto: SantanderBio1. Muestreo coordinado por: Orlando Acevedo-Charry	SA	Concordia stream	Colombia	CO	Santander	El Carmen de Chucurí	Cascajales	Estribaciones de la Serranía de los Yariguíes - La Belleza - Concordia2	799	775	800	6.55692	-73.5779	Decimal coordinates	WGS84	6.55692	-73.5779	WGS84	SB1Concordia2-2018-02-20_06-40.wav	Environmental sound	.wav	http://colecciones.humboldt.org.co/rec/sonidos/publicaciones/MAP/OAC/1-Yariguies/Concordia2/SB1Concordia2-2018-02-20_06-40.wav	2018-02-20	Orlando Acevedo-Charry
SB1Concordia1-2018-02-20_06-50.wav	Environmental sound	Instituto Humboldt (IAvH)	SB1Concordia1-2018-02-20_06-50.wav	SB1Concordia1	Passive Acoustic Sampling - ARBIMON recording	1	minute	1-minute recording every 10 minutes	2018-02-20	06:50:00	Subtropical moist forest	Proyecto: SantanderBio1. Muestreo coordinado por: Orlando Acevedo-Charry	SA	Concordia stream	Colombia	CO	Santander	El Carmen de Chucurí	Cascajales	Estribaciones de la Serranía de los Yariguíes - La Belleza - Concordia1	779	775	800	6.55836	-73.5772	Decimal coordinates	WGS84	6.55836	-73.5772	WGS84	SB1Concordia1-2018-02-20_06-50.wav	Environmental sound	.wav	http://colecciones.humboldt.org.co/rec/sonidos/publicaciones/MAP/OAC/1-Yariguies/Concordia1/SB1Concordia1-2018-02-20_06-50.wav	2018-02-20	Orlando Acevedo-Charry
SB1Concordia2-2018-02-20_06-50.wav	Environmental sound	Instituto Humboldt (IAvH)	SB1Concordia2-2018-02-20_06-50.wav	SB1Concordia2	Passive Acoustic Sampling - ARBIMON recording	1	minute	1-minute recording every 10 minutes	2018-02-20	06:50:00	Subtropical moist forest	Proyecto: SantanderBio1. Muestreo coordinado por: Orlando Acevedo-Charry	SA	Concordia stream	Colombia	CO	Santander	El Carmen de Chucurí	Cascajales	Estribaciones de la Serranía de los Yariguíes - La Belleza - Concordia2	799	775	800	6.55692	-73.5779	Decimal coordinates	WGS84	6.55692	-73.5779	WGS84	SB1Concordia2-2018-02-20_06-50.wav	Environmental sound	.wav	http://colecciones.humboldt.org.co/rec/sonidos/publicaciones/MAP/OAC/1-Yariguies/Concordia2/SB1Concordia2-2018-02-20_06-50.wav	2018-02-20	Orlando Acevedo-Charry
SB1Concordia1-2018-02-20_07-00.wav	Environmental sound	Instituto Humboldt (IAvH)	SB1Concordia1-2018-02-20_07-00.wav	SB1Concordia1	Passive Acoustic Sampling - ARBIMON recording	1	minute	1-minute recording every 10 minutes	2018-02-20	07:00:00	Subtropical moist forest	Proyecto: SantanderBio1. Muestreo coordinado por: Orlando Acevedo-Charry	SA	Concordia stream	Colombia	CO	Santander	El Carmen de Chucurí	Cascajales	Estribaciones de la Serranía de los Yariguíes - La Belleza - Concordia1	779	775	800	6.55836	-73.5772	Decimal coordinates	WGS84	6.55836	-73.5772	WGS84	SB1Concordia1-2018-02-20_07-00.wav	Environmental sound	.wav	http://colecciones.humboldt.org.co/rec/sonidos/publicaciones/MAP/OAC/1-Yariguies/Concordia1/SB1Concordia1-2018-02-20_07-00.wav	2018-02-20	Orlando Acevedo-Charry
SB1Concordia2-2018-02-20_07-00.wav	Environmental sound	Instituto Humboldt (IAvH)	SB1Concordia2-2018-02-20_07-00.wav	SB1Concordia2	Passive Acoustic Sampling - ARBIMON recording	1	minute	1-minute recording every 10 minutes	2018-02-20	07:00:00	Subtropical moist forest	Proyecto: SantanderBio1. Muestreo coordinado por: Orlando Acevedo-Charry	SA	Concordia stream	Colombia	CO	Santander	El Carmen de Chucurí	Cascajales	Estribaciones de la Serranía de los Yariguíes - La Belleza - Concordia2	799	775	800	6.55692	-73.5779	Decimal coordinates	WGS84	6.55692	-73.5779	WGS84	SB1Concordia2-2018-02-20_07-00.wav	Environmental sound	.wav	http://colecciones.humboldt.org.co/rec/sonidos/publicaciones/MAP/OAC/1-Yariguies/Concordia2/SB1Concordia2-2018-02-20_07-00.wav	2018-02-20	Orlando Acevedo-Charry
[truncated: 44,200 more rows]
